# Supplementary material for: The sotos syndrome gene Nsd1 safeguards developmental gene enhancers poised for transcription by maintaining the precise deposition of histone methylation[image]
Source: J Biol Chem. 2025 Mar 19;301(5):108423. doi: 10.1016/j.jbc.2025.108423 (PMC12033923; doi:10.1016/j.jbc.2025.108423)
Supplement: Nsd1_Supplementary_Tables_1-6 with legend final.xlsx [file mmc2.xlsx]

## Sheet: Table1_Nsd1_HA_ChIP_enhancer_k3
Table 1: Annotation of Nsd1-bound enhancer peaks, which are split into 3 k-means clusters using deepTools.
PeakID	Chr	Start	End	Strand	Peak.Score	Annotation	Detailed.Annotation	Distance.to.TSS	Nearest.PromoterID	Nearest.Ensembl	Gene.Name	Gene.Description	deepTools_group
Nsd1_12HA_ChIP_mESC_mm10_vs_input_default_peak_6592	chr11	119524506	119525957	+	1674	Intergenic	MTD|LTR|ERVL-MaLR	22589	NM_008730	ENSMUSG00000025582	Nptx1	neuronal pentraxin 1	cluster_2
Nsd1_12HA_ChIP_mESC_mm10_vs_input_default_peak_10458	chr15	52012284	52013649	+	1591	Intergenic	Intergenic	-21206	NM_009009	ENSMUSG00000022314	Rad21	RAD21 cohesin complex component	cluster_2
Nsd1_12HA_ChIP_mESC_mm10_vs_input_default_peak_27218	chr7	30265557	30267182	+	1549	intron (NM_146186, intron 8 of 32)	intron (NM_146186, intron 8 of 32)	-13725	NR_144498		LOC108167416	uncharacterized LOC108167416	cluster_2
Nsd1_12HA_ChIP_mESC_mm10_vs_input_default_peak_14089	chr17	83676286	83678900	+	1518	Intergenic	RMER10B|LTR|ERVL	-28570	NM_001171053	ENSMUSG00000055817	Mta3	metastasis associated 3	cluster_2
Nsd1_12HA_ChIP_mESC_mm10_vs_input_default_peak_19040	chr3	51133003	51134194	+	1495	Intergenic	Intergenic	-90849	NM_009834	ENSMUSG00000023087	Noct	nocturnin	cluster_2
Nsd1_12HA_ChIP_mESC_mm10_vs_input_default_peak_19575	chr3	96456986	96459912	+	1459	Intergenic	CpG	-6143	NM_001256181	ENSMUSG00000046317	BC107364	cDNA sequence BC107364	cluster_2
Nsd1_12HA_ChIP_mESC_mm10_vs_input_default_peak_28314	chr7	127103729	127104930	+	1396	Intergenic	Intergenic	12893	NM_178901	ENSMUSG00000045165	AI467606	expressed sequence AI467606	cluster_2
Nsd1_12HA_ChIP_mESC_mm10_vs_input_default_peak_23511	chr5	113334009	113335472	+	1393	Intergenic	ID_B1|SINE|B4	2905	NR_106089	ENSMUSG00000104840	Mir7230	microRNA 7230	cluster_2
Nsd1_12HA_ChIP_mESC_mm10_vs_input_default_peak_18908	chr3	27702031	27704014	+	1372	intron (NM_001356953, intron 1 of 26)	B1_Mm|SINE|Alu	7430	NM_001356953	ENSMUSG00000039286	Fndc3b	fibronectin type III domain containing 3B	cluster_2
Nsd1_12HA_ChIP_mESC_mm10_vs_input_default_peak_24195	chr5	131490166	131492194	+	1342	intron (NM_001363480, intron 6 of 19)	PB1D7|SINE|Alu	-76462	NR_152164	ENSMUSG00000105387	Gm29681	predicted gene, 29681	cluster_2
Nsd1_12HA_ChIP_mESC_mm10_vs_input_default_peak_4340	chr11	57956511	57959745	+	1326	Intergenic	Intergenic	-50936	NM_028451	ENSMUSG00000037331	Larp1	La ribonucleoprotein domain family, member 1	cluster_2
Nsd1_12HA_ChIP_mESC_mm10_vs_input_default_peak_30497	chr9	21181280	21184591	+	1320	intron (NM_183408, intron 1 of 14)	B3|SINE|B2	-1166	NM_001310750	ENSMUSG00000032177	Pde4a	phosphodiesterase 4A, cAMP specific	cluster_2
Nsd1_12HA_ChIP_mESC_mm10_vs_input_default_peak_10599	chr15	75751267	75752379	+	1311	Intergenic	Intergenic	-3502	NM_194350	ENSMUSG00000047591	Mafa	v-maf musculoaponeurotic fibrosarcoma oncogene family, protein A (avian)	cluster_2
Nsd1_12HA_ChIP_mESC_mm10_vs_input_default_peak_27337	chr7	38026283	38028352	+	1303	Intergenic	Intergenic	-7765	NM_011274	ENSMUSG00000030421	Uri1	URI1, prefoldin-like chaperone	cluster_1
Nsd1_12HA_ChIP_mESC_mm10_vs_input_default_peak_26676	chr7	4819863	4824770	+	1294	Intergenic	Intergenic	-9976	NM_133777	ENSMUSG00000060860	Ube2s	ubiquitin-conjugating enzyme E2S	cluster_2
Nsd1_12HA_ChIP_mESC_mm10_vs_input_default_peak_9215	chr14	21479581	21481736	+	1293	Intergenic	Intergenic	-19112	NM_001205241	ENSMUSG00000021767	Kat6b	K(lysine) acetyltransferase 6B	cluster_1
Nsd1_12HA_ChIP_mESC_mm10_vs_input_default_peak_22037	chr4	141294551	141296211	+	1278	Intergenic	RMER10B|LTR|ERVL	-5840	NM_010139	ENSMUSG00000006445	Epha2	Eph receptor A2	cluster_2
Nsd1_12HA_ChIP_mESC_mm10_vs_input_default_peak_20632	chr4	83328340	83329994	+	1244	Intergenic	Intergenic	-4978	NM_027238	ENSMUSG00000038172	Ttc39b	tetratricopeptide repeat domain 39B	cluster_2
Nsd1_12HA_ChIP_mESC_mm10_vs_input_default_peak_5693	chr11	99133876	99135509	+	1242	Intergenic	Intergenic	20385	NM_001301713	ENSMUSG00000037944	Ccr7	chemokine (C-C motif) receptor 7	cluster_2
Nsd1_12HA_ChIP_mESC_mm10_vs_input_default_peak_7119	chr12	65172799	65174442	+	1229	Intergenic	Intergenic	-1040	NM_172578	ENSMUSG00000047534	Mis18bp1	MIS18 binding protein 1	cluster_2
Nsd1_12HA_ChIP_mESC_mm10_vs_input_default_peak_18993	chr3	34755881	34762929	+	1226	Intergenic	B1F|SINE|Alu	-12670	NR_110488	ENSMUSG00000106519	Gm38509	predicted gene, 38509	cluster_2
Nsd1_12HA_ChIP_mESC_mm10_vs_input_default_peak_7250	chr12	73094666	73097243	+	1225	Intergenic	Intergenic	17291	NM_011382	ENSMUSG00000034460	Six4	sine oculis-related homeobox 4	cluster_2
Nsd1_12HA_ChIP_mESC_mm10_vs_input_default_peak_10920	chr15	82244943	82247792	+	1208	Intergenic	RLTR23|LTR|ERV1	-1620	NM_178269	ENSMUSG00000068101	Cenpm	centromere protein M	cluster_2
Nsd1_12HA_ChIP_mESC_mm10_vs_input_default_peak_22831	chr5	32615919	32617469	+	1163	intron (NM_009535, intron 1 of 11)	intron (NM_009535, intron 1 of 11)	5523	NM_001205132	ENSMUSG00000014932	Yes1	YES proto-oncogene 1, Src family tyrosine kinase	cluster_2
Nsd1_12HA_ChIP_mESC_mm10_vs_input_default_peak_13392	chr17	35543762	35544977	+	1163	intron (NM_001355275, intron 1 of 1)	intron (NM_001355275, intron 1 of 1)	1268	NM_001355275	ENSMUSG00000039518	Cdsn	corneodesmosin	cluster_2
Nsd1_12HA_ChIP_mESC_mm10_vs_input_default_peak_17972	chr2	154602758	154603745	+	1162	intron (NM_021534, intron 1 of 3)	intron (NM_021534, intron 1 of 3)	422	NM_021534	ENSMUSG00000000876	Pxmp4	peroxisomal membrane protein 4	cluster_2
Nsd1_12HA_ChIP_mESC_mm10_vs_input_default_peak_8160	chr13	23514605	23516768	+	1149	Intergenic	Intergenic	-15358	NM_153173	ENSMUSG00000060981	Hist1h4h	histone cluster 1, H4h	cluster_1
Nsd1_12HA_ChIP_mESC_mm10_vs_input_default_peak_18143	chr2	158107863	158109271	+	1149	Intergenic	ID_B1|SINE|B4	-16770	NR_040609	ENSMUSG00000100860	2010009K17Rik	RIKEN cDNA 2010009K17 gene	cluster_2
Nsd1_12HA_ChIP_mESC_mm10_vs_input_default_peak_5410	chr11	95545176	95547142	+	1146	Intergenic	L1MD|LINE|L1	-31594	NM_130858	ENSMUSG00000046719	Nxph3	neurexophilin 3	cluster_2
Nsd1_12HA_ChIP_mESC_mm10_vs_input_default_peak_26953	chr7	25086702	25088228	+	1144	Intergenic	Intergenic	9710	NR_105855	ENSMUSG00000098441	Mir6537	microRNA 6537	cluster_2
Nsd1_12HA_ChIP_mESC_mm10_vs_input_default_peak_2761	chr10	80039766	80044359	+	1140	intron (NR_038088, intron 1 of 4)	B2_Mm2|SINE|B2	-2403	NM_025554	ENSMUSG00000004667	Polr2e	polymerase (RNA) II (DNA directed) polypeptide E	cluster_2
Nsd1_12HA_ChIP_mESC_mm10_vs_input_default_peak_7793	chr12	110471226	110473974	+	1129	intron (NM_001364213, intron 2 of 11)	B1_Mur2|SINE|Alu	-13197	NM_001081457	ENSMUSG00000017843	Ppp2r5c	protein phosphatase 2, regulatory subunit B', gamma	cluster_2
Nsd1_12HA_ChIP_mESC_mm10_vs_input_default_peak_15088	chr18	79979175	79981413	+	1123	Intergenic	RLTR13G|LTR|ERVK	-39000	NM_001370903		Gm36718	predicted gene, 36718	cluster_2
Nsd1_12HA_ChIP_mESC_mm10_vs_input_default_peak_26447	chr6	142789948	142791475	+	1113	intron (NM_001145390, intron 3 of 5)	intron (NM_001145390, intron 3 of 5)	13755	NM_001145390	ENSMUSG00000048473	Sult6b2	sulfotransferase family 6B, member 2	cluster_2
Nsd1_12HA_ChIP_mESC_mm10_vs_input_default_peak_21248	chr4	127200242	127201490	+	1113	intron (NM_198618, intron 5 of 11)	PB1D10|SINE|Alu	27986	NM_001302081	ENSMUSG00000042388	Dlgap3	DLG associated protein 3	cluster_2
Nsd1_12HA_ChIP_mESC_mm10_vs_input_default_peak_8396	chr13	46662565	46664019	+	1111	Intergenic	Intergenic	-6230	NM_001033192	ENSMUSG00000069237	Fam8a1	family with sequence similarity 8, member A1	cluster_3
Nsd1_12HA_ChIP_mESC_mm10_vs_input_default_peak_1901	chr10	8889269	8890634	+	1111	Intergenic	ID_B1|SINE|B4	-3881	NM_175155	ENSMUSG00000015305	Sash1	SAM and SH3 domain containing 1	cluster_2
Nsd1_12HA_ChIP_mESC_mm10_vs_input_default_peak_25231	chr6	40325367	40326212	+	1105	intron (NM_023538, intron 1 of 15)	intron (NM_023538, intron 1 of 15)	311	NM_023538	ENSMUSG00000029916	Agk	acylglycerol kinase	cluster_2
Nsd1_12HA_ChIP_mESC_mm10_vs_input_default_peak_4049	chr11	46067634	46069225	+	1101	intron (NM_001291890, intron 3 of 22)	(TTTTC)n|Simple_repeat|Simple_repeat	12445	NM_009616	ENSMUSG00000011256	Adam19	a disintegrin and metallopeptidase domain 19 (meltrin beta)	cluster_2
Nsd1_12HA_ChIP_mESC_mm10_vs_input_default_peak_26264	chr6	125582960	125584840	+	1082	intron (NM_011708, intron 6 of 51)	ORR1F|LTR|ERVL-MaLR	30952	NM_011708	ENSMUSG00000001930	Vwf	Von Willebrand factor	cluster_2
Nsd1_12HA_ChIP_mESC_mm10_vs_input_default_peak_15515	chr19	10266017	10270572	+	1081	intron (NM_198114, intron 5 of 19)	MIR|SINE|MIR	-27546	NM_001033481	ENSMUSG00000036098	Myrf	myelin regulatory factor	cluster_2
Nsd1_12HA_ChIP_mESC_mm10_vs_input_default_peak_31649	chr9	97113577	97114703	+	1080	Intergenic	Intergenic	-3099	NM_138756	ENSMUSG00000032449	Slc25a36	solute carrier family 25, member 36	cluster_2
Nsd1_12HA_ChIP_mESC_mm10_vs_input_default_peak_4024	chr11	43651607	43653362	+	1070	Intergenic	Intergenic	-29514	NM_001363142	ENSMUSG00000044950	Pwwp2a	PWWP domain containing 2A	cluster_2
Nsd1_12HA_ChIP_mESC_mm10_vs_input_default_peak_26475	chr6	143155935	143157498	+	1070	Intergenic	AT_rich|Low_complexity|Low_complexity	-2785	NR_153819		Gm31108	predicted gene, 31108	cluster_2
Nsd1_12HA_ChIP_mESC_mm10_vs_input_default_peak_4212	chr11	53317160	53320235	+	1067	Intergenic	B2_Mm1t|SINE|B2	-5992	NM_026479	ENSMUSG00000018239	Zcchc10	zinc finger, CCHC domain containing 10	cluster_2
Nsd1_12HA_ChIP_mESC_mm10_vs_input_default_peak_6027	chr11	105949563	105950858	+	1064	Intergenic	B4|SINE|B4	-5723	NM_007805	ENSMUSG00000019590	Cyb561	cytochrome b-561	cluster_2
Nsd1_12HA_ChIP_mESC_mm10_vs_input_default_peak_20851	chr4	108902290	108904032	+	1063	intron (NM_023537, intron 2 of 4)	intron (NM_023537, intron 2 of 4)	24091	NM_023537	ENSMUSG00000003411	Rab3b	RAB3B, member RAS oncogene family	cluster_2
Nsd1_12HA_ChIP_mESC_mm10_vs_input_default_peak_10931	chr15	82969273	82970794	+	1056	Intergenic	L1MB5|LINE|L1	-10737	NR_037241	ENSMUSG00000092751	Mir3080	microRNA 3080	cluster_2
Nsd1_12HA_ChIP_mESC_mm10_vs_input_default_peak_16668	chr2	31068232	31069941	+	1048	intron (NM_001038700, intron 6 of 14)	B1_Mur1|SINE|Alu	27414	NM_001177650	ENSMUSG00000075415	Fnbp1	formin binding protein 1	cluster_2
Nsd1_12HA_ChIP_mESC_mm10_vs_input_default_peak_29548	chr8	90813579	90814884	+	1046	Intergenic	Intergenic	3162	NR_157160	ENSMUSG00000110332	Gm19935	predicted gene, 19935	cluster_2
Nsd1_12HA_ChIP_mESC_mm10_vs_input_default_peak_22638	chr5	20973765	20976785	+	1034	Intergenic	Intergenic	-23453	NM_001080977	ENSMUSG00000039968	Rsbn1l	round spermatid basic protein 1-like	cluster_2
Nsd1_12HA_ChIP_mESC_mm10_vs_input_default_peak_32119	chr9	119360924	119362082	+	1030	intron (NM_001033209, intron 3 of 18)	ID_B1|SINE|B4	4122	NM_001199568	ENSMUSG00000035769	Xylb	xylulokinase homolog (H. influenzae)	cluster_2
Nsd1_12HA_ChIP_mESC_mm10_vs_input_default_peak_2094	chr10	34252520	34253947	+	1018	Intergenic	Intergenic	-28957	NM_009433	ENSMUSG00000047514	Tspyl1	testis-specific protein, Y-encoded-like 1	cluster_3
Nsd1_12HA_ChIP_mESC_mm10_vs_input_default_peak_8373	chr13	44715674	44719558	+	1016	Intergenic	Intergenic	-13158	NM_021878	ENSMUSG00000038518	Jarid2	jumonji, AT rich interactive domain 2	cluster_2
Nsd1_12HA_ChIP_mESC_mm10_vs_input_default_peak_9404	chr14	34358874	34360256	+	1013	Intergenic	L1MA9|LINE|L1	-4172	NM_183278	ENSMUSG00000043681	Fam25c	family with sequence similarity 25, member C	cluster_1
Nsd1_12HA_ChIP_mESC_mm10_vs_input_default_peak_20944	chr4	117137216	117138625	+	1011	Intergenic	B1_Mus1|SINE|Alu	-3957	NM_001313916	ENSMUSG00000028680	Plk3	polo like kinase 3	cluster_2
Nsd1_12HA_ChIP_mESC_mm10_vs_input_default_peak_3666	chr11	6387874	6389217	+	1010	Intergenic	B2_Mm2|SINE|B2	-6580	NM_028601	ENSMUSG00000041164	Zmiz2	zinc finger, MIZ-type containing 2	cluster_2
Nsd1_12HA_ChIP_mESC_mm10_vs_input_default_peak_23653	chr5	115443766	115445147	+	1001	intron (NM_008629, intron 9 of 14)	intron (NM_008629, intron 9 of 14)	14771	NM_008629	ENSMUSG00000054256	Msi1	musashi RNA-binding protein 1	cluster_2
Nsd1_12HA_ChIP_mESC_mm10_vs_input_default_peak_14443	chr18	31247360	31248746	+	1001	intron (NM_009065, intron 1 of 4)	B1_Mm|SINE|Alu	69075	NM_009065	ENSMUSG00000057455	Rit2	Ras-like without CAAX 2	cluster_3
Nsd1_12HA_ChIP_mESC_mm10_vs_input_default_peak_15928	chr19	42321366	42322730	+	997	intron (NM_001356588, intron 4 of 14)	intron (NM_001356588, intron 4 of 14)	-41878	NR_037246	ENSMUSG00000093234	Mir3085	microRNA 3085	cluster_2
Nsd1_12HA_ChIP_mESC_mm10_vs_input_default_peak_27461	chr7	45228522	45230168	+	987	intron (NM_011565, intron 9 of 11)	B3|SINE|B2	9494	NM_007645	ENSMUSG00000030798	Cd37	CD37 antigen	cluster_2
Nsd1_12HA_ChIP_mESC_mm10_vs_input_default_peak_5627	chr11	97986938	97988553	+	982	Intergenic	Intergenic	-1299	NM_001163608	ENSMUSG00000017417	Plxdc1	plexin domain containing 1	cluster_2
Nsd1_12HA_ChIP_mESC_mm10_vs_input_default_peak_27852	chr7	89997194	89997970	+	982	Intergenic	B1_Mm|SINE|Alu	-16606	NM_021876	ENSMUSG00000030619	Eed	embryonic ectoderm development	cluster_2
Nsd1_12HA_ChIP_mESC_mm10_vs_input_default_peak_6172	chr11	107527889	107532522	+	976	Intergenic	B4|SINE|B4	-17728	NM_001368755	ENSMUSG00000020721	Helz	helicase with zinc finger domain	cluster_2
Nsd1_12HA_ChIP_mESC_mm10_vs_input_default_peak_25320	chr6	49269270	49270158	+	974	Intergenic	Intergenic	-5662	NM_001362188	ENSMUSG00000029817	Tra2a	transformer 2 alpha	cluster_2
Nsd1_12HA_ChIP_mESC_mm10_vs_input_default_peak_11696	chr16	13426625	13428066	+	972	Intergenic	RSINE1|SINE|B4	-22178	NR_030549	ENSMUSG00000076972	Mir193b	microRNA 193b	cluster_2
Nsd1_12HA_ChIP_mESC_mm10_vs_input_default_peak_7003	chr12	54305446	54307136	+	966	Intergenic	AT_rich|Low_complexity|Low_complexity	72676	NR_108033	ENSMUSG00000112821	1700104L18Rik	RIKEN cDNA 1700104L18 gene	cluster_3
Nsd1_12HA_ChIP_mESC_mm10_vs_input_default_peak_21235	chr4	127016964	127018035	+	966	Intergenic	Intergenic	-3802	NR_045010	ENSMUSG00000028820	Sfpq	splicing factor proline/glutamine rich (polypyrimidine tract binding protein associated)	cluster_1
Nsd1_12HA_ChIP_mESC_mm10_vs_input_default_peak_8654	chr13	63136681	63137505	+	965	intron (NM_001289926, intron 5 of 15)	intron (NM_001289926, intron 5 of 15)	-102936	NR_110520	ENSMUSG00000021458	Aopep	aminopeptidase O	cluster_3
Nsd1_12HA_ChIP_mESC_mm10_vs_input_default_peak_29496	chr8	87974464	87976546	+	959	Intergenic	Intergenic	-15910	NM_033327	ENSMUSG00000045333	Zfp423	zinc finger protein 423	cluster_2
Nsd1_12HA_ChIP_mESC_mm10_vs_input_default_peak_31038	chr9	58273463	58276973	+	953	Intergenic	Intergenic	22054	NR_028146	ENSMUSG00000032333	Stoml1	stomatin-like 1	cluster_1
Nsd1_12HA_ChIP_mESC_mm10_vs_input_default_peak_31334	chr9	71154973	71157173	+	952	intron (NR_073483, intron 1 of 6)	intron (NR_073483, intron 1 of 6)	6560	NM_001271843	ENSMUSG00000032204	Aqp9	aquaporin 9	cluster_2
Nsd1_12HA_ChIP_mESC_mm10_vs_input_default_peak_28197	chr7	119743998	119744831	+	951	Intergenic	CpG	4504	NM_001370947		Ppp1ccb	protein phosphatase 1 catalytic subunit gamma B	cluster_3
Nsd1_12HA_ChIP_mESC_mm10_vs_input_default_peak_21867	chr4	137459884	137461686	+	951	Intergenic	Intergenic	7489	NM_027063	ENSMUSG00000041399	1700013G24Rik	RIKEN cDNA 1700013G24 gene	cluster_2
Nsd1_12HA_ChIP_mESC_mm10_vs_input_default_peak_19819	chr3	121416755	121419569	+	943	Intergenic	Intergenic	-8379	NM_028044	ENSMUSG00000053931	Cnn3	calponin 3, acidic	cluster_2
Nsd1_12HA_ChIP_mESC_mm10_vs_input_default_peak_2284	chr10	56425877	56426797	+	942	Intergenic	B1_Mur3|SINE|Alu	-5644	NR_152768		Gm36595	predicted gene, 36595	cluster_2
Nsd1_12HA_ChIP_mESC_mm10_vs_input_default_peak_2748	chr10	79907535	79908484	+	941	intron (NM_001359629, intron 1 of 14)	B1_Mus1|SINE|Alu	929	NM_001163276	ENSMUSG00000013833	Med16	mediator complex subunit 16	cluster_2
Nsd1_12HA_ChIP_mESC_mm10_vs_input_default_peak_1178	chr1	136645810	136648581	+	935	Intergenic	B4A|SINE|B4	22294	NM_001160251	ENSMUSG00000041483	Zfp281	zinc finger protein 281	cluster_2
Nsd1_12HA_ChIP_mESC_mm10_vs_input_default_peak_17184	chr2	72990826	72994216	+	934	Intergenic	B1_Mus2|SINE|Alu	-12075	NM_001018042	ENSMUSG00000027109	Sp3	trans-acting transcription factor 3	cluster_2
Nsd1_12HA_ChIP_mESC_mm10_vs_input_default_peak_881	chr1	119402266	119403401	+	933	Intergenic	B1_Mur1|SINE|Alu	19415	NM_008381	ENSMUSG00000037035	Inhbb	inhibin beta-B	cluster_2
Nsd1_12HA_ChIP_mESC_mm10_vs_input_default_peak_25365	chr6	51510865	51512155	+	932	Intergenic	Intergenic	-12393	NM_001361582	ENSMUSG00000038301	Snx10	sorting nexin 10	cluster_2
Nsd1_12HA_ChIP_mESC_mm10_vs_input_default_peak_9583	chr14	52059595	52061103	+	932	Intergenic	ID_B1|SINE|B4	-8966	NR_028552	ENSMUSG00000064871	Snord58b	small nucleolar RNA, C/D box 58B	cluster_2
Nsd1_12HA_ChIP_mESC_mm10_vs_input_default_peak_31658	chr9	99152066	99154579	+	932	Intergenic	ID_B1|SINE|B4	-13111	NM_029094	ENSMUSG00000032462	Pik3cb	phosphatidylinositol-4,5-bisphosphate 3-kinase catalytic subunit beta	cluster_2
Nsd1_12HA_ChIP_mESC_mm10_vs_input_default_peak_7580	chr12	86834937	86837086	+	926	Intergenic	AT_rich|Low_complexity|Low_complexity	48803	NM_145836	ENSMUSG00000034168	Irf2bpl	interferon regulatory factor 2 binding protein-like	cluster_2
Nsd1_12HA_ChIP_mESC_mm10_vs_input_default_peak_20192	chr4	15248730	15251086	+	915	Intergenic	RLTR41|LTR|ERV1	-15912	NM_181401	ENSMUSG00000043252	Tmem64	transmembrane protein 64	cluster_2
Nsd1_12HA_ChIP_mESC_mm10_vs_input_default_peak_25057	chr6	30353722	30356052	+	915	Intergenic	B3|SINE|B2	36133	NM_172735	ENSMUSG00000039130	Zc3hc1	zinc finger, C3HC type 1	cluster_2
Nsd1_12HA_ChIP_mESC_mm10_vs_input_default_peak_15768	chr19	32850001	32851204	+	915	Intergenic	B1_Mus2|SINE|Alu	93025	NM_008960	ENSMUSG00000013663	Pten	phosphatase and tensin homolog	cluster_3
Nsd1_12HA_ChIP_mESC_mm10_vs_input_default_peak_19223	chr3	87892023	87894771	+	915	Intergenic	RLTR12BD_Mm|LTR|ERVK	-7835	NM_033573	ENSMUSG00000004895	Prcc	papillary renal cell carcinoma (translocation-associated)	cluster_2
Nsd1_12HA_ChIP_mESC_mm10_vs_input_default_peak_13171	chr17	29736410	29737806	+	915	Intergenic	B1_Mus2|SINE|Alu	-20091	NM_026782	ENSMUSG00000024018	Ccdc167	coiled-coil domain containing 167	cluster_2
Nsd1_12HA_ChIP_mESC_mm10_vs_input_default_peak_3685	chr11	6528810	6531354	+	915	Intergenic	Intergenic	-1322	NR_045893	ENSMUSG00000085156	Snhg15	small nucleolar RNA host gene 15	cluster_2
Nsd1_12HA_ChIP_mESC_mm10_vs_input_default_peak_25864	chr6	100481957	100483493	+	913	Intergenic	ID_B1|SINE|B4	-44675	NR_040525	ENSMUSG00000101553	1700049E22Rik	RIKEN cDNA 1700049E22 gene	cluster_2
Nsd1_12HA_ChIP_mESC_mm10_vs_input_default_peak_10	chr1	4801063	4804291	+	910	Intergenic	RLTR9D|LTR|ERVK	-5146	NM_001355712	ENSMUSG00000025903	Lypla1	lysophospholipase 1	cluster_2
Nsd1_12HA_ChIP_mESC_mm10_vs_input_default_peak_11929	chr16	22398180	22400262	+	905	intron (NM_001358428, intron 9 of 12)	intron (NM_001358428, intron 9 of 12)	39147	NM_001358428	ENSMUSG00000013089	Etv5	ets variant 5	cluster_1
Nsd1_12HA_ChIP_mESC_mm10_vs_input_default_peak_21199	chr4	126248554	126249424	+	904	intron (NM_001145970, intron 1 of 16)	intron (NM_001145970, intron 1 of 16)	7330	NM_001145970	ENSMUSG00000028849	Map7d1	MAP7 domain containing 1	cluster_2
Nsd1_12HA_ChIP_mESC_mm10_vs_input_default_peak_7846	chr12	110992010	110993644	+	899	Intergenic	Intergenic	-1571	NR_036598	ENSMUSG00000113056	6030440G07Rik	RIKEN cDNA 6030440G07 gene	cluster_2
Nsd1_12HA_ChIP_mESC_mm10_vs_input_default_peak_17851	chr2	152192230	152194132	+	898	Intergenic	RSINE1|SINE|B4	-33659	NM_007788	ENSMUSG00000074698	Csnk2a1	casein kinase 2, alpha 1 polypeptide	cluster_2
Nsd1_12HA_ChIP_mESC_mm10_vs_input_default_peak_6751	chr12	4896765	4899705	+	895	intron (NM_145441, intron 2 of 6)	MLTR25A|LTR|ERVK	9285	NM_145441	ENSMUSG00000020634	Ubxn2a	UBX domain protein 2A	cluster_2
Nsd1_12HA_ChIP_mESC_mm10_vs_input_default_peak_16679	chr2	31127976	31128895	+	889	intron (NM_001038700, intron 1 of 14)	PB1D9|SINE|Alu	13573	NM_019406	ENSMUSG00000075415	Fnbp1	formin binding protein 1	cluster_2
Nsd1_12HA_ChIP_mESC_mm10_vs_input_default_peak_25046	chr6	30204391	30207544	+	888	Intergenic	Intergenic	29344	NR_038124		BB283400	expressed sequence BB283400	cluster_2
Nsd1_12HA_ChIP_mESC_mm10_vs_input_default_peak_15113	chr18	82600014	82601180	+	888	intron (NM_177832, intron 28 of 29)	intron (NM_177832, intron 28 of 29)	46089	NM_001025254	ENSMUSG00000041607	Mbp	myelin basic protein	cluster_2
Nsd1_12HA_ChIP_mESC_mm10_vs_input_default_peak_16556	chr2	29707951	29708907	+	884	intron (NM_054050, intron 11 of 23)	intron (NM_054050, intron 11 of 23)	43228	NM_001370923	ENSMUSG00000079497	Gm13420	predicted gene 13420	cluster_3
Nsd1_12HA_ChIP_mESC_mm10_vs_input_default_peak_4981	chr11	79093083	79094578	+	884	intron (NM_013571, intron 1 of 17)	intron (NM_013571, intron 1 of 17)	-33994	NM_001348207	ENSMUSG00000018334	Ksr1	kinase suppressor of ras 1	cluster_2
Nsd1_12HA_ChIP_mESC_mm10_vs_input_default_peak_10917	chr15	82228627	82229979	+	882	Intergenic	ID_B1|SINE|B4	-4923	NM_001357758	ENSMUSG00000068105	Tnfrsf13c	tumor necrosis factor receptor superfamily, member 13c	cluster_2
Nsd1_12HA_ChIP_mESC_mm10_vs_input_default_peak_17652	chr2	126949162	126950276	+	882	Intergenic	Intergenic	-16484	NM_023220	ENSMUSG00000027366	Sppl2a	signal peptide peptidase like 2A	cluster_2
Nsd1_12HA_ChIP_mESC_mm10_vs_input_default_peak_26571	chr6	149353147	149354660	+	881	Intergenic	MYSERV16_I-int|LTR|ERVK	44489	NM_001289661	ENSMUSG00000032712	Resf1	retroelement silencing factor 1	cluster_2
Nsd1_12HA_ChIP_mESC_mm10_vs_input_default_peak_22598	chr5	14035932	14037045	+	881	intron (NM_011348, intron 1 of 16)	B2_Mm2|SINE|B2	11212	NM_011348	ENSMUSG00000063531	Sema3e	sema domain, immunoglobulin domain (Ig), short basic domain, secreted, (semaphorin) 3E	cluster_2
Nsd1_12HA_ChIP_mESC_mm10_vs_input_default_peak_2902	chr10	81598716	81600964	+	874	intron (NM_053254, intron 2 of 13)	intron (NM_053254, intron 2 of 13)	1060	NM_053254	ENSMUSG00000034758	Tle6	transducin-like enhancer of split 6	cluster_2
Nsd1_12HA_ChIP_mESC_mm10_vs_input_default_peak_4158	chr11	51855797	51856900	+	872	intron (NM_001357588, intron 1 of 12)	CpG	1320	NM_199299	ENSMUSG00000020387	Jade2	jade family PHD finger 2	cluster_2
Nsd1_12HA_ChIP_mESC_mm10_vs_input_default_peak_27747	chr7	80151674	80153670	+	872	Intergenic	B2_Mm1a|SINE|B2	-34169	NM_013659	ENSMUSG00000030539	Sema4b	sema domain, immunoglobulin domain (Ig), transmembrane domain (TM) and short cytoplasmic domain, (semaphorin) 4B	cluster_2
Nsd1_12HA_ChIP_mESC_mm10_vs_input_default_peak_6897	chr12	24774995	24778173	+	872	Intergenic	Intergenic	-55015	NM_026037	ENSMUSG00000020646	Mboat2	membrane bound O-acyltransferase domain containing 2	cluster_2
Nsd1_12HA_ChIP_mESC_mm10_vs_input_default_peak_6536	chr11	117911257	117913576	+	870	Intergenic	B1_Mm|SINE|Alu	-38890	NM_027919	ENSMUSG00000017713	Tha1	threonine aldolase 1	cluster_2
Nsd1_12HA_ChIP_mESC_mm10_vs_input_default_peak_12961	chr17	28128877	28130550	+	869	intron (NR_039557, intron 3 of 3).2	intron (NR_039557, intron 3 of 3).2	-12596	NM_001004366	ENSMUSG00000038677	Scube3	signal peptide, CUB domain, EGF-like 3	cluster_2
Nsd1_12HA_ChIP_mESC_mm10_vs_input_default_peak_15725	chr19	29830298	29831210	+	864	Intergenic	RSINE1|SINE|B4	-17780	NM_177721	ENSMUSG00000074909	Ranbp6	RAN binding protein 6	cluster_3
Nsd1_12HA_ChIP_mESC_mm10_vs_input_default_peak_25367	chr6	51514565	51515726	+	864	Intergenic	B1_Mur4|SINE|Alu	-8758	NM_001361582	ENSMUSG00000038301	Snx10	sorting nexin 10	cluster_2
Nsd1_12HA_ChIP_mESC_mm10_vs_input_default_peak_10507	chr15	59109169	59110269	+	864	Intergenic	Intergenic	-27693	NM_001146180	ENSMUSG00000022353	Mtss1	MTSS I-BAR domain containing 1	cluster_3
Nsd1_12HA_ChIP_mESC_mm10_vs_input_default_peak_21756	chr4	135506752	135509000	+	864	intron (NM_030189, intron 2 of 8)	intron (NM_030189, intron 2 of 8)	11889	NM_030189	ENSMUSG00000028801	Stpg1	sperm tail PG rich repeat containing 1	cluster_2
Nsd1_12HA_ChIP_mESC_mm10_vs_input_default_peak_18795	chr3	9072066	9073292	+	864	Intergenic	Intergenic	10715	NR_040597	ENSMUSG00000103116	4930539M17Rik	RIKEN cDNA 4930539M17 gene	cluster_3
Nsd1_12HA_ChIP_mESC_mm10_vs_input_default_peak_7228	chr12	72733105	72735536	+	858	Intergenic	RLTR41C|LTR|ERV1	-26891	NM_008910	ENSMUSG00000021096	Ppm1a	protein phosphatase 1A, magnesium dependent, alpha isoform	cluster_2
Nsd1_12HA_ChIP_mESC_mm10_vs_input_default_peak_14755	chr18	53176341	53177677	+	856	intron (NM_026386, intron 1 of 14)	CpG	717	NM_026386	ENSMUSG00000034484	Snx2	sorting nexin 2	cluster_2
Nsd1_12HA_ChIP_mESC_mm10_vs_input_default_peak_26600	chr7	3208984	3214037	+	856	Intergenic	B1_Mm|SINE|Alu	-7116	NR_029640	ENSMUSG00000077815	Mir290a	microRNA 290a	cluster_2
Nsd1_12HA_ChIP_mESC_mm10_vs_input_default_peak_18818	chr3	9648462	9649697	+	849	Intergenic	B1_Mus2|SINE|Alu	-38994	NM_133218	ENSMUSG00000040209	Zfp704	zinc finger protein 704	cluster_2
Nsd1_12HA_ChIP_mESC_mm10_vs_input_default_peak_21481	chr4	132749201	132750501	+	847	intron (NM_133888, intron 1 of 7)	intron (NM_133888, intron 1 of 7)	7320	NM_133888	ENSMUSG00000028885	Smpdl3b	sphingomyelin phosphodiesterase, acid-like 3B	cluster_2
Nsd1_12HA_ChIP_mESC_mm10_vs_input_default_peak_28798	chr8	25966622	25968148	+	844	intron (NM_029884, intron 5 of 17)	B1_Mus2|SINE|Alu	9359	NM_029884	ENSMUSG00000037260	Hgsnat	heparan-alpha-glucosaminide N-acetyltransferase	cluster_2
Nsd1_12HA_ChIP_mESC_mm10_vs_input_default_peak_27169	chr7	29315516	29317234	+	841	intron (NM_001368371, intron 11 of 11)	intron (NM_001368371, intron 11 of 11)	8374	NM_001368371	ENSMUSG00000030584	Dpf1	D4, zinc and double PHD fingers family 1	cluster_2
Nsd1_12HA_ChIP_mESC_mm10_vs_input_default_peak_29400	chr8	84190900	84194907	+	841	Intergenic	CpG	-13942	NR_029821	ENSMUSG00000065483	Mir181c	microRNA 181c	cluster_2
Nsd1_12HA_ChIP_mESC_mm10_vs_input_default_peak_15310	chr19	5803851	5808911	+	841	Intergenic	Intergenic	-3709	NR_002847	ENSMUSG00000092341	Malat1	metastasis associated lung adenocarcinoma transcript 1 (non-coding RNA)	cluster_2
Nsd1_12HA_ChIP_mESC_mm10_vs_input_default_peak_22954	chr5	53553080	53555241	+	841	Intergenic	Intergenic	-1619	NM_001080928	ENSMUSG00000039191	Rbpj	recombination signal binding protein for immunoglobulin kappa J region	cluster_1
Nsd1_12HA_ChIP_mESC_mm10_vs_input_default_peak_19253	chr3	88275608	88277625	+	839	Intergenic	B3|SINE|B2	20222	NM_029801	ENSMUSG00000010538	Tsacc	TSSK6 activating co-chaperone	cluster_1
Nsd1_12HA_ChIP_mESC_mm10_vs_input_default_peak_12343	chr16	64865613	64867062	+	835	Intergenic	B2_Mm2|SINE|B2	14336	NM_178647	ENSMUSG00000054604	Cggbp1	CGG triplet repeat binding protein 1	cluster_2
Nsd1_12HA_ChIP_mESC_mm10_vs_input_default_peak_11315	chr15	99892060	99894886	+	834	Intergenic	Intergenic	-18017	NM_001113545	ENSMUSG00000023022	Lima1	LIM domain and actin binding 1	cluster_2
Nsd1_12HA_ChIP_mESC_mm10_vs_input_default_peak_13762	chr17	53561294	53566410	+	834	Intergenic	RMER2|LTR|ERV1	-3119	NM_020005	ENSMUSG00000000708	Kat2b	K(lysine) acetyltransferase 2B	cluster_1
Nsd1_12HA_ChIP_mESC_mm10_vs_input_default_peak_14792	chr18	56666291	56668159	+	832	Intergenic	B1_Mm|SINE|Alu	-40588	NM_010721	ENSMUSG00000024590	Lmnb1	lamin B1	cluster_2
Nsd1_12HA_ChIP_mESC_mm10_vs_input_default_peak_2807	chr10	80474775	80475783	+	831	Intergenic	CpG	-19627	NM_139226	ENSMUSG00000045518	Onecut3	one cut domain, family member 3	cluster_2
Nsd1_12HA_ChIP_mESC_mm10_vs_input_default_peak_12307	chr16	48307052	48310603	+	831	Intergenic	B1_Mus2|SINE|Alu	-1447	NM_028615	ENSMUSG00000072419	Dppa2	developmental pluripotency associated 2	cluster_1
Nsd1_12HA_ChIP_mESC_mm10_vs_input_default_peak_12447	chr16	90522081	90522995	+	830	Intergenic	B1_Mur4|SINE|Alu	136141	NM_015755	ENSMUSG00000053414	Hunk	hormonally upregulated Neu-associated kinase	cluster_2
Nsd1_12HA_ChIP_mESC_mm10_vs_input_default_peak_31840	chr9	108586214	108587578	+	829	intron (NR_151688, intron 2 of 9)	intron (NR_151688, intron 2 of 9)	-8183	NM_031392	ENSMUSG00000066357	Wdr6	WD repeat domain 6	cluster_2
Nsd1_12HA_ChIP_mESC_mm10_vs_input_default_peak_29839	chr8	107135047	107136649	+	827	Intergenic	Intergenic	-14813	NM_025558	ENSMUSG00000031924	Cyb5b	cytochrome b5 type B	cluster_2
Nsd1_12HA_ChIP_mESC_mm10_vs_input_default_peak_16468	chr2	26078481	26079898	+	827	intron (NM_001037098, intron 2 of 5)	intron (NM_001037098, intron 2 of 5)	13207	NM_001037098	ENSMUSG00000026932	Nacc2	nucleus accumbens associated 2, BEN and BTB (POZ) domain containing	cluster_2
Nsd1_12HA_ChIP_mESC_mm10_vs_input_default_peak_9034	chr13	112461612	112462836	+	822	Intergenic	Intergenic	-1846	NM_010560	ENSMUSG00000021756	Il6st	interleukin 6 signal transducer	cluster_1
Nsd1_12HA_ChIP_mESC_mm10_vs_input_default_peak_23604	chr5	115004561	115005759	+	819	Intergenic	B1_Mus1|SINE|Alu	-6364	NM_029012	ENSMUSG00000029550	Sppl3	signal peptide peptidase 3	cluster_2
Nsd1_12HA_ChIP_mESC_mm10_vs_input_default_peak_16810	chr2	32864766	32865658	+	819	Intergenic	Intergenic	-10922	NM_146119	ENSMUSG00000026796	Fam129b	family with sequence similarity 129, member B	cluster_2
Nsd1_12HA_ChIP_mESC_mm10_vs_input_default_peak_8359	chr13	44677586	44680577	+	819	Intergenic	B1_Mus1|SINE|Alu	-51693	NM_021878	ENSMUSG00000038518	Jarid2	jumonji, AT rich interactive domain 2	cluster_2
Nsd1_12HA_ChIP_mESC_mm10_vs_input_default_peak_9401	chr14	34348301	34349532	+	819	Intergenic	Intergenic	3861	NR_027380		Gm3219	B-cell CLL/lymphoma 7C pseudogene	cluster_2
Nsd1_12HA_ChIP_mESC_mm10_vs_input_default_peak_22251	chr4	148084087	148087161	+	813	intron (NM_001301281, intron 1 of 4)	intron (NM_001301281, intron 1 of 4)	2440	NM_009642	ENSMUSG00000029007	Agtrap	angiotensin II, type I receptor-associated protein	cluster_1
Nsd1_12HA_ChIP_mESC_mm10_vs_input_default_peak_20221	chr4	24437182	24438601	+	813	Intergenic	Intergenic	-58560	NR_149739	ENSMUSG00000045751	Mms22l	MMS22-like, DNA repair protein	cluster_3
Nsd1_12HA_ChIP_mESC_mm10_vs_input_default_peak_31641	chr9	96833318	96834784	+	813	intron (NM_001289645, intron 5 of 6)	B2_Mm2|SINE|B2	55423	NM_153420	ENSMUSG00000043587	Pxylp1	2-phosphoxylose phosphatase 1	cluster_2
Nsd1_12HA_ChIP_mESC_mm10_vs_input_default_peak_5331	chr11	94140428	94141699	+	813	Intergenic	B1F|SINE|Alu	-70391	NM_009427	ENSMUSG00000037573	Tob1	transducer of ErbB-2.1	cluster_2
Nsd1_12HA_ChIP_mESC_mm10_vs_input_default_peak_15566	chr19	15941331	15943253	+	811	Intergenic	B1_Mm|SINE|Alu	-17233	NM_177420	ENSMUSG00000024640	Psat1	phosphoserine aminotransferase 1	cluster_2
Nsd1_12HA_ChIP_mESC_mm10_vs_input_default_peak_23713	chr5	117307729	117309125	+	811	Intergenic	Intergenic	-10839	NM_001033311	ENSMUSG00000066894	Vsig10	V-set and immunoglobulin domain containing 10	cluster_2
Nsd1_12HA_ChIP_mESC_mm10_vs_input_default_peak_29717	chr8	105574093	105575876	+	803	intron (NM_001271806, intron 1 of 4)	MT2B2|LTR|ERVL	4861	NM_001271806	ENSMUSG00000005705	Agrp	agouti related neuropeptide	cluster_2
Nsd1_12HA_ChIP_mESC_mm10_vs_input_default_peak_8536	chr13	55203816	55207014	+	800	Intergenic	Lx9|LINE|L1	-4367	NM_008739	ENSMUSG00000021488	Nsd1	nuclear receptor-binding SET-domain protein 1	cluster_1
Nsd1_12HA_ChIP_mESC_mm10_vs_input_default_peak_13493	chr17	45577386	45579239	+	800	Intergenic	Intergenic	-5051	NM_008302	ENSMUSG00000023944	Hsp90ab1	heat shock protein 90 alpha (cytosolic), class B member 1	cluster_2
Nsd1_12HA_ChIP_mESC_mm10_vs_input_default_peak_27854	chr7	90006349	90007656	+	800	Intergenic	Intergenic	-22157	NR_110364	ENSMUSG00000097585	E230029C05Rik	RIKEN cDNA E230029C05 gene	cluster_2
Nsd1_12HA_ChIP_mESC_mm10_vs_input_default_peak_30686	chr9	31434912	31436130	+	798	intron (NM_144936, intron 1 of 5)	intron (NM_144936, intron 1 of 5)	28717	NM_144936	ENSMUSG00000041737	Tmem45b	transmembrane protein 45b	cluster_2
Nsd1_12HA_ChIP_mESC_mm10_vs_input_default_peak_32479	chrX	101392586	101396776	+	798	Intergenic	RSINE1|SINE|B4	10949	NM_001302497	ENSMUSG00000047797	Gjb1	gap junction protein, beta 1	cluster_2
Nsd1_12HA_ChIP_mESC_mm10_vs_input_default_peak_25516	chr6	72453551	72454990	+	798	Intergenic	ID_B1|SINE|B4	-14714	NM_001363798	ENSMUSG00000053907	Mat2a	methionine adenosyltransferase II, alpha	cluster_2
Nsd1_12HA_ChIP_mESC_mm10_vs_input_default_peak_17533	chr2	119757086	119758305	+	798	intron (NM_008523, intron 1 of 13)	B1_Mur4|SINE|Alu	830	NM_008523	ENSMUSG00000027297	Ltk	leukocyte tyrosine kinase	cluster_3
Nsd1_12HA_ChIP_mESC_mm10_vs_input_default_peak_28257	chr7	126391934	126393636	+	798	intron (NM_010900, intron 2 of 7)	RLTR13C3|LTR|ERVK	3952	NM_010900	ENSMUSG00000030722	Nfatc2ip	nuclear factor of activated T cells, cytoplasmic, calcineurin dependent 2 interacting protein	cluster_1
Nsd1_12HA_ChIP_mESC_mm10_vs_input_default_peak_30854	chr9	46154932	46158123	+	798	intron (NM_027498, intron 4 of 24)	intron (NM_027498, intron 4 of 24)	-72103	NM_009692	ENSMUSG00000032083	Apoa1	apolipoprotein A-I	cluster_2
Nsd1_12HA_ChIP_mESC_mm10_vs_input_default_peak_23983	chr5	123227841	123229126	+	798	intron (NM_026000, intron 1 of 5)	CpG	293	NM_026000	ENSMUSG00000029440	Psmd9	proteasome (prosome, macropain) 26S subunit, non-ATPase, 9	cluster_3
Nsd1_12HA_ChIP_mESC_mm10_vs_input_default_peak_5829	chr11	101680724	101682742	+	798	Intergenic	Intergenic	16192	NM_025404	ENSMUSG00000034936	Arl4d	ADP-ribosylation factor-like 4D	cluster_2
Nsd1_12HA_ChIP_mESC_mm10_vs_input_default_peak_8088	chr13	21880445	21883089	+	797	Intergenic	Intergenic	15282	NR_035500	ENSMUSG00000088148	Mir1983	microRNA 1983	cluster_2
Nsd1_12HA_ChIP_mESC_mm10_vs_input_default_peak_13156	chr17	29517459	29519317	+	795	Intergenic	B2_Mm2|SINE|B2	25303	NM_001364913	ENSMUSG00000024014	Pim1	proviral integration site 1	cluster_2
Nsd1_12HA_ChIP_mESC_mm10_vs_input_default_peak_17641	chr2	126780147	126781462	+	794	intron (NM_029163, intron 1 of 6)	B1_Mur1|SINE|Alu	2656	NM_029163	ENSMUSG00000027364	Usp50	ubiquitin specific peptidase 50	cluster_2
Nsd1_12HA_ChIP_mESC_mm10_vs_input_default_peak_14688	chr18	38922899	38924409	+	788	intron (NM_001033789, intron 3 of 4)	ID_B1|SINE|B4	-4955	NM_010197	ENSMUSG00000036585	Fgf1	fibroblast growth factor 1	cluster_2
Nsd1_12HA_ChIP_mESC_mm10_vs_input_default_peak_12177	chr16	33734030	33734952	+	785	intron (NM_175256, intron 6 of 14)	intron (NM_175256, intron 6 of 14)	50025	NM_175256	ENSMUSG00000075254	Heg1	heart development protein with EGF-like domains 1	cluster_3
Nsd1_12HA_ChIP_mESC_mm10_vs_input_default_peak_32101	chr9	118862874	118863915	+	785	intron (NM_001113514, intron 9 of 13)	intron (NM_001113514, intron 9 of 13)	-63142	NM_133710	ENSMUSG00000047409	Ctdspl	CTD (carboxy-terminal domain, RNA polymerase II, polypeptide A) small phosphatase-like	cluster_2
Nsd1_12HA_ChIP_mESC_mm10_vs_input_default_peak_20515	chr4	55205570	55206528	+	784	Intergenic	B3|SINE|B2	-143993	NM_009011	ENSMUSG00000028426	Rad23b	RAD23 homolog B, nucleotide excision repair protein	cluster_2
Nsd1_12HA_ChIP_mESC_mm10_vs_input_default_peak_7134	chr12	69209600	69210962	+	784	intron (NM_011133, intron 10 of 18)	intron (NM_011133, intron 10 of 18)	-11852	NM_027269	ENSMUSG00000020973	Dnaaf2	dynein, axonemal assembly factor 2	cluster_2
Nsd1_12HA_ChIP_mESC_mm10_vs_input_default_peak_20255	chr4	33187640	33189597	+	784	intron (NM_001034867, intron 1 of 6)	intron (NM_001034867, intron 1 of 6)	1119	NM_001034867	ENSMUSG00000054659	Pm20d2	peptidase M20 domain containing 2	cluster_2
Nsd1_12HA_ChIP_mESC_mm10_vs_input_default_peak_17254	chr2	76674868	76676611	+	781	intron (NM_031256, intron 1 of 7)	CpG	424	NM_031256	ENSMUSG00000002733	Plekha3	pleckstrin homology domain-containing, family A (phosphoinositide binding specific) member 3	cluster_2
Nsd1_12HA_ChIP_mESC_mm10_vs_input_default_peak_19806	chr3	116747224	116749205	+	781	intron (NM_001081326, intron 31 of 33)	intron (NM_001081326, intron 31 of 33)	-35934	NM_144902	ENSMUSG00000027957	Slc35a3	solute carrier family 35 (UDP-N-acetylglucosamine (UDP-GlcNAc) transporter), member 3	cluster_2
Nsd1_12HA_ChIP_mESC_mm10_vs_input_default_peak_18071	chr2	156627482	156628249	+	781	intron (NM_001277187, intron 1 of 11)	RSINE1|SINE|B4	14168	NM_001277187	ENSMUSG00000061689	Dlgap4	DLG associated protein 4	cluster_3
Nsd1_12HA_ChIP_mESC_mm10_vs_input_default_peak_9395	chr14	32123153	32124928	+	781	Intergenic	Lx8|LINE|L1	-17983	NM_020597	ENSMUSG00000021907	Msmb	beta-microseminoprotein	cluster_2
Nsd1_12HA_ChIP_mESC_mm10_vs_input_default_peak_530	chr1	71658624	71659588	+	781	intron (NR_040308, intron 2 of 3)	intron (NR_040308, intron 2 of 3)	5771	NR_040308	ENSMUSG00000073652	Apol7d	apolipoprotein L 7d	cluster_3
Nsd1_12HA_ChIP_mESC_mm10_vs_input_default_peak_17872	chr2	152696322	152697463	+	779	intron (NM_010376, intron 10 of 11)	intron (NM_010376, intron 10 of 11)	9744	NM_025543	ENSMUSG00000042814	Mcts2	malignant T cell amplified sequence 2	cluster_2
Nsd1_12HA_ChIP_mESC_mm10_vs_input_default_peak_13033	chr17	28781255	28785356	+	779	Intergenic	RLTR23|LTR|ERV1	13988	NM_011950	ENSMUSG00000004864	Mapk13	mitogen-activated protein kinase 13	cluster_1
Nsd1_12HA_ChIP_mESC_mm10_vs_input_default_peak_16708	chr2	31551101	31554875	+	772	Intergenic	B3|SINE|B2	-19663	NM_001033389	ENSMUSG00000026843	Fubp3	far upstream element (FUSE) binding protein 3	cluster_2
Nsd1_12HA_ChIP_mESC_mm10_vs_input_default_peak_5449	chr11	96076118	96077589	+	771	Intergenic	Intergenic	-1159	NM_007506	ENSMUSG00000006057	Atp5g1	ATP synthase, H+ transporting, mitochondrial F0 complex, subunit C1 (subunit 9)	cluster_2
Nsd1_12HA_ChIP_mESC_mm10_vs_input_default_peak_29478	chr8	86774911	86775977	+	771	Intergenic	Intergenic	-29438	NM_009172	ENSMUSG00000036840	Siah1a	siah E3 ubiquitin protein ligase 1A	cluster_3
Nsd1_12HA_ChIP_mESC_mm10_vs_input_default_peak_26020	chr6	119417857	119419666	+	771	Intergenic	Intergenic	-1233	NM_197985	ENSMUSG00000030168	Adipor2	adiponectin receptor 2	cluster_2
Nsd1_12HA_ChIP_mESC_mm10_vs_input_default_peak_17305	chr2	90558995	90560288	+	771	intron (NM_008982, intron 1 of 23)	(TTTTTG)n|Simple_repeat|Simple_repeat	21006	NM_008982	ENSMUSG00000025314	Ptprj	protein tyrosine phosphatase, receptor type, J	cluster_2
Nsd1_12HA_ChIP_mESC_mm10_vs_input_default_peak_10461	chr15	52027754	52028768	+	765	Intergenic	Intergenic	-11846	NM_175503	ENSMUSG00000068522	Aard	alanine and arginine rich domain containing protein	cluster_3
Nsd1_12HA_ChIP_mESC_mm10_vs_input_default_peak_25577	chr6	73246895	73247840	+	765	Intergenic	MERVL_2A-int|LTR|ERVL	-1138	NM_019879	ENSMUSG00000052738	Suclg1	succinate-CoA ligase, GDP-forming, alpha subunit	cluster_2
Nsd1_12HA_ChIP_mESC_mm10_vs_input_default_peak_22144	chr4	143312923	143314246	+	764	Intergenic	Intergenic	-14020	NM_010329	ENSMUSG00000028583	Pdpn	podoplanin	cluster_3
Nsd1_12HA_ChIP_mESC_mm10_vs_input_default_peak_20149	chr4	11044679	11047162	+	763	Intergenic	RSINE1|SINE|B4	30285	NM_001085493	ENSMUSG00000050323	Ndufaf6	NADH:ubiquinone oxidoreductase complex assembly factor 6	cluster_2
Nsd1_12HA_ChIP_mESC_mm10_vs_input_default_peak_29742	chr8	105970307	105971664	+	759	Intergenic	B2_Mm1t|SINE|B2	-4870	NM_009195	ENSMUSG00000017765	Slc12a4	solute carrier family 12, member 4	cluster_2
Nsd1_12HA_ChIP_mESC_mm10_vs_input_default_peak_15083	chr18	78225282	78225938	+	757	intron (NM_030683, intron 3 of 11)	intron (NM_030683, intron 3 of 11)	-19170	NM_001110274	ENSMUSG00000024552	Slc14a2	solute carrier family 14 (urea transporter), member 2	cluster_3
Nsd1_12HA_ChIP_mESC_mm10_vs_input_default_peak_21529	chr4	133122265	133124186	+	757	Intergenic	B1_Mus1|SINE|Alu	-7408	NM_153423	ENSMUSG00000028868	Wasf2	WAS protein family, member 2	cluster_2
Nsd1_12HA_ChIP_mESC_mm10_vs_input_default_peak_5798	chr11	101436059	101439288	+	757	Intergenic	L1Md_F2|LINE|L1	-4572	NM_011289	ENSMUSG00000063316	Rpl27	ribosomal protein L27	cluster_2
Nsd1_12HA_ChIP_mESC_mm10_vs_input_default_peak_31676	chr9	99429944	99431249	+	757	intron (NM_008624, intron 1 of 5)	intron (NM_008624, intron 1 of 5)	6116	NM_008624	ENSMUSG00000032470	Mras	muscle and microspikes RAS	cluster_2
Nsd1_12HA_ChIP_mESC_mm10_vs_input_default_peak_13912	chr17	70753526	70755187	+	756	intron (NM_001347414, intron 5 of 10)	intron (NM_001347414, intron 5 of 10)	92421	NM_001164077	ENSMUSG00000047407	Tgif1	TGFB-induced factor homeobox 1	cluster_2
Nsd1_12HA_ChIP_mESC_mm10_vs_input_default_peak_26966	chr7	25189154	25191368	+	754	Intergenic	B1_Mus1|SINE|Alu	27464	NR_106015	ENSMUSG00000098325	Mir7048	microRNA 7048	cluster_2
Nsd1_12HA_ChIP_mESC_mm10_vs_input_default_peak_16670	chr2	31081061	31082036	+	752	intron (NM_001038700, intron 6 of 14)	intron (NM_001038700, intron 6 of 14)	14952	NM_001177650	ENSMUSG00000075415	Fnbp1	formin binding protein 1	cluster_2
Nsd1_12HA_ChIP_mESC_mm10_vs_input_default_peak_1591	chr1	179198705	179199680	+	752	intron (NM_027188, intron 5 of 11)	B1_Mus2|SINE|Alu	318849	NM_027188	ENSMUSG00000055067	Smyd3	SET and MYND domain containing 3	cluster_3
Nsd1_12HA_ChIP_mESC_mm10_vs_input_default_peak_23008	chr5	65107540	65108442	+	750	intron (NM_001347355, intron 1 of 10)	CpG	423	NM_001347355	ENSMUSG00000054920	Klhl5	kelch-like 5	cluster_3
Nsd1_12HA_ChIP_mESC_mm10_vs_input_default_peak_7358	chr12	79807903	79809283	+	748	intron (NM_009014, intron 10 of 10)	intron (NM_009014, intron 10 of 10)	116140	NR_131075	ENSMUSG00000112765	9430078K24Rik	RIKEN cDNA 9430078K24 gene	cluster_2
Nsd1_12HA_ChIP_mESC_mm10_vs_input_default_peak_18674	chr2	173415292	173416024	+	745	Intergenic	Intergenic	-106934	NM_028158	ENSMUSG00000027518	1700021F07Rik	RIKEN cDNA 1700021F07 gene	cluster_3
Nsd1_12HA_ChIP_mESC_mm10_vs_input_default_peak_18588	chr2	170182853	170184487	+	743	Intergenic	Intergenic	10383	NR_157067	ENSMUSG00000097514	Gm17619	predicted gene, 17619	cluster_2
Nsd1_12HA_ChIP_mESC_mm10_vs_input_default_peak_23946	chr5	122780642	122781384	+	742	Intergenic	B1_Mus2|SINE|Alu	-1603	NM_001199676	ENSMUSG00000029471	Camkk2	calcium/calmodulin-dependent protein kinase kinase 2, beta	cluster_2
Nsd1_12HA_ChIP_mESC_mm10_vs_input_default_peak_3393	chr10	127903269	127904927	+	742	intron (NM_027301, intron 3 of 3)	B1_Mus2|SINE|Alu	5563	NM_027301	ENSMUSG00000040127	Sdr9c7	4short chain dehydrogenase/reductase family 9C, member 7	cluster_2
Nsd1_12HA_ChIP_mESC_mm10_vs_input_default_peak_63	chr1	9469460	9471181	+	741	Intergenic	RMER17B|LTR|ERVK	-75088	NM_021511	ENSMUSG00000061024	Rrs1	ribosome biogenesis regulator 1	cluster_3
Nsd1_12HA_ChIP_mESC_mm10_vs_input_default_peak_8865	chr13	97280391	97281592	+	738	Intergenic	B1_Mm|SINE|Alu	39886	NM_007930	ENSMUSG00000041773	Enc1	ectodermal-neural cortex 1	cluster_2
Nsd1_12HA_ChIP_mESC_mm10_vs_input_default_peak_26455	chr6	143020850	143021651	+	736	intron (NM_001286578, intron 21 of 24)	intron (NM_001286578, intron 21 of 24)	-56798	NM_011374	ENSMUSG00000030283	St8sia1	ST8 alpha-N-acetyl-neuraminide alpha-2,8-sialyltransferase 1	cluster_2
Nsd1_12HA_ChIP_mESC_mm10_vs_input_default_peak_4777	chr11	74762117	74765742	+	735	Intergenic	Intergenic	-6934	NM_026197	ENSMUSG00000010554	Mettl16	methyltransferase like 16	cluster_2
Nsd1_12HA_ChIP_mESC_mm10_vs_input_default_peak_6104	chr11	107028263	107029899	+	735	intron (NM_001163473, intron 2 of 2)	intron (NM_001163473, intron 2 of 2)	858	NM_001163473	ENSMUSG00000078607	1810010H24Rik	RIKEN cDNA 1810010H24 gene	cluster_2
Nsd1_12HA_ChIP_mESC_mm10_vs_input_default_peak_28978	chr8	47221740	47222769	+	735	intron (NM_175162, intron 1 of 4)	B1_Mm|SINE|Alu	67148	NM_001114311	ENSMUSG00000038143	Stox2	storkhead box 2	cluster_2
Nsd1_12HA_ChIP_mESC_mm10_vs_input_default_peak_26599	chr7	3200953	3208579	+	735	Intergenic	Intergenic	-13860	NR_029640	ENSMUSG00000077815	Mir290a	microRNA 290a	cluster_2
Nsd1_12HA_ChIP_mESC_mm10_vs_input_default_peak_10510	chr15	59145805	59146597	+	732	Intergenic	B1_Mus1|SINE|Alu	-64175	NM_001146180	ENSMUSG00000022353	Mtss1	MTSS I-BAR domain containing 1	cluster_3
Nsd1_12HA_ChIP_mESC_mm10_vs_input_default_peak_4652	chr11	69701914	69704616	+	731	Intergenic	B1_Mus1|SINE|Alu	-7167	NM_001034097	ENSMUSG00000018752	Tnfsfm13	tumor necrosis factor (ligand) superfamily, membrane-bound member 13	cluster_1
Nsd1_12HA_ChIP_mESC_mm10_vs_input_default_peak_10819	chr15	80220266	80221321	+	730	Intergenic	Intergenic	-13287	NM_001357659	ENSMUSG00000022412	Mief1	mitochondrial elongation factor 1	cluster_2
Nsd1_12HA_ChIP_mESC_mm10_vs_input_default_peak_19559	chr3	96387000	96388208	+	729	Intergenic	Intergenic	10571	NR_153346		Gm26689	predicted gene, 26689	cluster_2
Nsd1_12HA_ChIP_mESC_mm10_vs_input_default_peak_10555	chr15	73067785	73068384	+	728	Intergenic	ID_B1|SINE|B4	-6880	NM_180662	ENSMUSG00000047921	Trappc9	trafficking protein particle complex 9	cluster_3
Nsd1_12HA_ChIP_mESC_mm10_vs_input_default_peak_25839	chr6	100219956	100220987	+	727	Intergenic	MLT1B|LTR|ERVL-MaLR	66887	NM_019743	ENSMUSG00000072872	Rybp	RING1 and YY1 binding protein	cluster_2
Nsd1_12HA_ChIP_mESC_mm10_vs_input_default_peak_8908	chr13	98975920	98977919	+	726	Intergenic	Intergenic	7646	NM_027064	ENSMUSG00000045022	1700024P04Rik	RIKEN cDNA 1700024P04 gene	cluster_2
Nsd1_12HA_ChIP_mESC_mm10_vs_input_default_peak_18522	chr2	168785864	168787386	+	726	Intergenic	A-rich|Low_complexity|Low_complexity	-19424	NM_201396	ENSMUSG00000027547	Sall4	spalt like transcription factor 4	cluster_2
Nsd1_12HA_ChIP_mESC_mm10_vs_input_default_peak_27499	chr7	45550606	45552333	+	724	intron (NM_148927, intron 17 of 19)	RLTR53_Mm|LTR|ERVK	-3459	NM_025330	ENSMUSG00000030825	Hsd17b14	hydroxysteroid (17-beta) dehydrogenase 14	cluster_2
Nsd1_12HA_ChIP_mESC_mm10_vs_input_default_peak_19609	chr3	97081965	97083116	+	720	intron (NR_152120, intron 1 of 3)	PB1D11|SINE|Alu	10245	NR_152120	ENSMUSG00000104766	4930573H18Rik	RIKEN cDNA 4930573H18 gene	cluster_3
Nsd1_12HA_ChIP_mESC_mm10_vs_input_default_peak_11510	chr16	4276207	4277808	+	720	Intergenic	B1_Mus1|SINE|Alu	47778	NR_003628	ENSMUSG00000089645	Gm5766	ribosomal protein L7a pseudogene	cluster_2
Nsd1_12HA_ChIP_mESC_mm10_vs_input_default_peak_19547	chr3	96333639	96335460	+	719	Intergenic	Intergenic	-10738	NR_152105	ENSMUSG00000097851	Platr30	pluripotency associated transcript 30	cluster_2
Nsd1_12HA_ChIP_mESC_mm10_vs_input_default_peak_8830	chr13	95597011	95599051	+	716	Intergenic	Intergenic	20435	NM_010169	ENSMUSG00000048376	F2r	coagulation factor II (thrombin) receptor	cluster_3
Nsd1_12HA_ChIP_mESC_mm10_vs_input_default_peak_13711	chr17	47950568	47951667	+	716	Intergenic	ID_B1|SINE|B4	-26485	NM_001110825	ENSMUSG00000023991	Foxp4	forkhead box P4	cluster_2
Nsd1_12HA_ChIP_mESC_mm10_vs_input_default_peak_660	chr1	84863650	84865694	+	716	intron (NM_025386, intron 1 of 3)	RSINE1|SINE|B4	24831	NM_025386	ENSMUSG00000073633	Fbxo36	F-box protein 36	cluster_2
Nsd1_12HA_ChIP_mESC_mm10_vs_input_default_peak_28523	chr7	140975760	140977324	+	716	Intergenic	ORR1D1|LTR|ERVL-MaLR	8466	NM_001360728	ENSMUSG00000025491	Ifitm1	interferon induced transmembrane protein 1	cluster_2
Nsd1_12HA_ChIP_mESC_mm10_vs_input_default_peak_31756	chr9	106210032	106211747	+	715	intron (NM_011876, intron 2 of 8)	B1_Mus2|SINE|Alu	7781	NM_011876	ENSMUSG00000023277	Twf2	twinfilin actin binding protein 2	cluster_2
Nsd1_12HA_ChIP_mESC_mm10_vs_input_default_peak_23196	chr5	77253184	77255033	+	715	Intergenic	B1_Mur2|SINE|Alu	-11386	NM_011263	ENSMUSG00000029249	Rest	RE1-silencing transcription factor	cluster_2
Nsd1_12HA_ChIP_mESC_mm10_vs_input_default_peak_21619	chr4	133900130	133903433	+	715	Intergenic	Intergenic	-13984	NM_001285505	ENSMUSG00000003644	Rps6ka1	ribosomal protein S6 kinase polypeptide 1	cluster_2
Nsd1_12HA_ChIP_mESC_mm10_vs_input_default_peak_30398	chr9	7900399	7902342	+	715	Intergenic	PB1D10|SINE|Alu	-28200	NM_007464	ENSMUSG00000032000	Birc3	baculoviral IAP repeat-containing 3	cluster_2
Nsd1_12HA_ChIP_mESC_mm10_vs_input_default_peak_11950	chr16	23097854	23099337	+	714	Intergenic	B1_Mus1|SINE|Alu	-8873	NM_001347179	ENSMUSG00000022884	Eif4a2	eukaryotic translation initiation factor 4A2	cluster_1
Nsd1_12HA_ChIP_mESC_mm10_vs_input_default_peak_2509	chr10	63147287	63148214	+	710	intron (NM_182992, intron 9 of 19)	B3|SINE|B2	47965	NM_016864	ENSMUSG00000036816	Atoh7	atonal bHLH transcription factor 7	cluster_3
Nsd1_12HA_ChIP_mESC_mm10_vs_input_default_peak_31635	chr9	96718439	96720110	+	710	intron (NM_175537, intron 1 of 2)	intron (NM_175537, intron 1 of 2)	171	NM_001359960	ENSMUSG00000040433	Zbtb38	zinc finger and BTB domain containing 38	cluster_2
Nsd1_12HA_ChIP_mESC_mm10_vs_input_default_peak_15895	chr19	41456660	41457785	+	705	Intergenic	B1_Mus1|SINE|Alu	-25460	NM_001370767	ENSMUSG00000025019	Lcor	ligand dependent nuclear receptor corepressor	cluster_2
Nsd1_12HA_ChIP_mESC_mm10_vs_input_default_peak_27726	chr7	80014130	80020969	+	705	Intergenic	B1_Mm|SINE|Alu	-7265	NM_001145999	ENSMUSG00000048897	Zfp710	zinc finger protein 710	cluster_2
Nsd1_12HA_ChIP_mESC_mm10_vs_input_default_peak_18938	chr3	31060569	31062595	+	704	Intergenic	Intergenic	22616	NR_105975	ENSMUSG00000098890	Mir7008	microRNA 7008	cluster_2
Nsd1_12HA_ChIP_mESC_mm10_vs_input_default_peak_29443	chr8	84906239	84908455	+	702	Intergenic	ID_B1|SINE|B4	-1408	NM_001368296	ENSMUSG00000003812	Dnase2a	deoxyribonuclease II alpha	cluster_2
Nsd1_12HA_ChIP_mESC_mm10_vs_input_default_peak_14179	chr17	86668029	86668683	+	701	Intergenic	RSINE1|SINE|B4	-85508	NM_010137	ENSMUSG00000024140	Epas1	endothelial PAS domain protein 1	cluster_3
Nsd1_12HA_ChIP_mESC_mm10_vs_input_default_peak_17272	chr2	83709862	83711136	+	701	Intergenic	Intergenic	-13898	NM_008402	ENSMUSG00000027087	Itgav	integrin alpha V	cluster_2
Nsd1_12HA_ChIP_mESC_mm10_vs_input_default_peak_1095	chr1	134530354	134532425	+	701	Intergenic	MLT1H2|LTR|ERVL-MaLR	18293	NM_001291015	ENSMUSG00000046367	Mgat4e	MGAT4 family, member E	cluster_2
Nsd1_12HA_ChIP_mESC_mm10_vs_input_default_peak_12379	chr16	84767771	84769565	+	699	Intergenic	Intergenic	-5455	NM_023844	ENSMUSG00000053062	Jam2	junction adhesion molecule 2	cluster_2
Nsd1_12HA_ChIP_mESC_mm10_vs_input_default_peak_9025	chr13	111918855	111919716	+	699	Intergenic	B1F1|SINE|Alu	51349	NR_130345	ENSMUSG00000086111	Gm15326	predicted gene 15326	cluster_3
Nsd1_12HA_ChIP_mESC_mm10_vs_input_default_peak_13471	chr17	42875970	42876623	+	699	intron (NM_009847, intron 1 of 17)	CpG	128	NM_009847	ENSMUSG00000061665	Cd2ap	CD2-associated protein	cluster_2
Nsd1_12HA_ChIP_mESC_mm10_vs_input_default_peak_29003	chr8	48000734	48002076	+	699	Intergenic	B1_Mus2|SINE|Alu	-10861	NM_133791	ENSMUSG00000031563	Wwc2	WW, C2 and coiled-coil domain containing 2	cluster_3
Nsd1_12HA_ChIP_mESC_mm10_vs_input_default_peak_13140	chr17	29449640	29452580	+	692	Intergenic	Intergenic	-39675	NM_008842	ENSMUSG00000024014	Pim1	proviral integration site 1	cluster_2
Nsd1_12HA_ChIP_mESC_mm10_vs_input_default_peak_20281	chr4	34905016	34906308	+	690	intron (NM_009889, intron 3 of 3)	B2_Mm2|SINE|B2	5819	NR_040652	ENSMUSG00000085824	Platr9	pluripotency associated transcript 9	cluster_2
Nsd1_12HA_ChIP_mESC_mm10_vs_input_default_peak_13183	chr17	29864406	29865201	+	690	intron (NM_001368423, intron 1 of 16)	intron (NM_001368423, intron 1 of 16)	23079	NM_001081160	ENSMUSG00000043557	Mdga1	MAM domain containing glycosylphosphatidylinositol anchor 1	cluster_3
Nsd1_12HA_ChIP_mESC_mm10_vs_input_default_peak_8186	chr13	24358255	24360160	+	690	intron (NM_001284519, intron 2 of 17)	intron (NM_001284519, intron 2 of 17)	31803	NM_001111110	ENSMUSG00000016756	Cmah	cytidine monophospho-N-acetylneuraminic acid hydroxylase	cluster_3
Nsd1_12HA_ChIP_mESC_mm10_vs_input_default_peak_19564	chr3	96409239	96411158	+	690	Intergenic	Intergenic	4635	NR_001579	ENSMUSG00000064796	Terc	telomerase RNA component	cluster_1
Nsd1_12HA_ChIP_mESC_mm10_vs_input_default_peak_18518	chr2	168777631	168780905	+	689	Intergenic	B4|SINE|B4	-12067	NM_201396	ENSMUSG00000027547	Sall4	spalt like transcription factor 4	cluster_2
Nsd1_12HA_ChIP_mESC_mm10_vs_input_default_peak_1337	chr1	153532578	153533950	+	689	intron (NM_028749, intron 4 of 11)	ID_B1|SINE|B4	16450	NM_028749	ENSMUSG00000042684	Npl	N-acetylneuraminate pyruvate lyase	cluster_2
Nsd1_12HA_ChIP_mESC_mm10_vs_input_default_peak_11942	chr16	22766456	22767808	+	689	Intergenic	Intergenic	44278	NM_009967	ENSMUSG00000033501	Crygs	crystallin, gamma S	cluster_3
Nsd1_12HA_ChIP_mESC_mm10_vs_input_default_peak_27480	chr7	45448307	45450651	+	689	intron (NM_030678, intron 12 of 15)	intron (NM_030678, intron 12 of 15)	10407	NM_010240	ENSMUSG00000050708	Ftl1	ferritin light polypeptide 1	cluster_2
Nsd1_12HA_ChIP_mESC_mm10_vs_input_default_peak_23895	chr5	121882017	121883878	+	687	intron (NM_007804, intron 9 of 22)	intron (NM_007804, intron 9 of 22)	33950	NM_175474	ENSMUSG00000044134	Pheta1	PH domain containing endocytic trafficking adaptor 1	cluster_2
Nsd1_12HA_ChIP_mESC_mm10_vs_input_default_peak_20074	chr3	153384583	153385430	+	683	intron (NM_011372, intron 3 of 4)	B2_Mm1t|SINE|B2	-86357	NR_126464	ENSMUSG00000105023	1700012D16Rik	RIKEN cDNA 1700012D16 gene	cluster_3
Nsd1_12HA_ChIP_mESC_mm10_vs_input_default_peak_1354	chr1	155034809	155035546	+	683	Intergenic	MLTR18B_MM|LTR|ERVK	48087	NR_151545	ENSMUSG00000096950	Gm9530	predicted gene 9530	cluster_3
Nsd1_12HA_ChIP_mESC_mm10_vs_input_default_peak_14117	chr17	83860698	83862410	+	680	Intergenic	CpG	-7136	NR_155491		C430042M11Rik	RIKEN cDNA C430042M11 gene	cluster_2
Nsd1_12HA_ChIP_mESC_mm10_vs_input_default_peak_12347	chr16	64873968	64877016	+	678	Intergenic	RMER6C|LTR|ERVK	23491	NM_178647	ENSMUSG00000054604	Cggbp1	CGG triplet repeat binding protein 1	cluster_2
Nsd1_12HA_ChIP_mESC_mm10_vs_input_default_peak_30223	chr8	121665320	121666557	+	677	Intergenic	B1_Mur4|SINE|Alu	-14005	NM_080855	ENSMUSG00000061410	Zcchc14	zinc finger, CCHC domain containing 14	cluster_2
Nsd1_12HA_ChIP_mESC_mm10_vs_input_default_peak_26001	chr6	117881124	117882746	+	677	Intergenic	MTE2b|LTR|ERVL-MaLR	-18405	NM_001166432	ENSMUSG00000042079	Hnrnpf	heterogeneous nuclear ribonucleoprotein F	cluster_2
Nsd1_12HA_ChIP_mESC_mm10_vs_input_default_peak_2951	chr10	84754360	84755159	+	676	Intergenic	MIRb|SINE|MIR	-1289	NM_001024918	ENSMUSG00000020037	Rfx4	regulatory factor X, 4 (influences HLA class II expression)	cluster_3
Nsd1_12HA_ChIP_mESC_mm10_vs_input_default_peak_31303	chr9	70048305	70049377	+	675	Intergenic	B3|SINE|B2	-10753	NM_028087	ENSMUSG00000032226	Gcnt3	glucosaminyl (N-acetyl) transferase 3, mucin type	cluster_2
Nsd1_12HA_ChIP_mESC_mm10_vs_input_default_peak_20276	chr4	34881081	34882026	+	675	intron (NM_013889, intron 1 of 7)	B1_Mus2|SINE|Alu	1395	NM_013889	ENSMUSG00000039967	Zfp292	zinc finger protein 292	cluster_2
Nsd1_12HA_ChIP_mESC_mm10_vs_input_default_peak_7139	chr12	69249175	69250172	+	675	intron (NM_178253, intron 1 of 12)	intron (NM_178253, intron 1 of 12)	7841	NM_178253	ENSMUSG00000051890	Klhdc1	kelch domain containing 1	cluster_3
Nsd1_12HA_ChIP_mESC_mm10_vs_input_default_peak_29230	chr8	72268342	72270043	+	674	Intergenic	B1_Mur4|SINE|Alu	29174	NM_007456	ENSMUSG00000003033	Ap1m1	adaptor-related protein complex AP-1, mu subunit 1	cluster_2
Nsd1_12HA_ChIP_mESC_mm10_vs_input_default_peak_17000	chr2	59522596	59524424	+	674	Intergenic	G-rich|Low_complexity|Low_complexity	38857	NM_029723	ENSMUSG00000026989	Dapl1	death associated protein-like 1	cluster_2
Nsd1_12HA_ChIP_mESC_mm10_vs_input_default_peak_198	chr1	33892458	33893275	+	672	intron (NM_177235, intron 1 of 6)	intron (NM_177235, intron 1 of 6)	14755	NM_177235	ENSMUSG00000042182	Bend6	BEN domain containing 6	cluster_3
Nsd1_12HA_ChIP_mESC_mm10_vs_input_default_peak_8157	chr13	23506140	23507900	+	671	Intergenic	MTC|LTR|ERVL-MaLR	-18163	NM_001289614	ENSMUSG00000053216	Btn2a2	butyrophilin, subfamily 2, member A2	cluster_2
Nsd1_12HA_ChIP_mESC_mm10_vs_input_default_peak_30721	chr9	37482980	37485449	+	669	Intergenic	Intergenic	-5107	NM_146222	ENSMUSG00000042138	Msantd2	Myb/SANT-like DNA-binding domain containing 2	cluster_1
Nsd1_12HA_ChIP_mESC_mm10_vs_input_default_peak_3982	chr11	33532785	33534398	+	668	Intergenic	Tigger7|DNA|TcMar-Tigger	-19838	NM_023146	ENSMUSG00000040594	Ranbp17	RAN binding protein 17	cluster_1
Nsd1_12HA_ChIP_mESC_mm10_vs_input_default_peak_19960	chr3	135327235	135327985	+	665	intron (NM_178877, intron 7 of 12)	intron (NM_178877, intron 7 of 12)	19910	NM_178877	ENSMUSG00000037994	Slc9b2	solute carrier family 9, subfamily B (NHA2, cation proton antiporter 2), member 2	cluster_3
Nsd1_12HA_ChIP_mESC_mm10_vs_input_default_peak_22618	chr5	20678369	20679634	+	665	intron (NM_015823, intron 21 of 21)	intron (NM_015823, intron 21 of 21)	203123	NM_172992	ENSMUSG00000039987	Phtf2	putative homeodomain transcription factor 2	cluster_2
Nsd1_12HA_ChIP_mESC_mm10_vs_input_default_peak_9871	chr14	70352043	70353125	+	665	Intergenic	PB1D10|SINE|Alu	-1160	NM_144808	ENSMUSG00000022094	Slc39a14	solute carrier family 39 (zinc transporter), member 14	cluster_2
Nsd1_12HA_ChIP_mESC_mm10_vs_input_default_peak_3874	chr11	22948342	22949201	+	664	intron (NM_001361661, intron 2 of 2)	B1_Mus1|SINE|Alu	-23234	NM_011663	ENSMUSG00000044068	Zrsr1	zinc finger (CCCH type), RNA binding motif and serine/arginine rich 1	cluster_2
Nsd1_12HA_ChIP_mESC_mm10_vs_input_default_peak_28318	chr7	127140788	127142785	+	664	Intergenic	Intergenic	-3963	NM_009259	ENSMUSG00000051457	Spn	sialophorin	cluster_2
Nsd1_12HA_ChIP_mESC_mm10_vs_input_default_peak_29046	chr8	57731625	57732707	+	662	Intergenic	B1_Mm|SINE|Alu	-79111	NM_001167981	ENSMUSG00000031608	Galnt7	polypeptide N-acetylgalactosaminyltransferase 7	cluster_2
Nsd1_12HA_ChIP_mESC_mm10_vs_input_default_peak_12713	chr17	17443931	17445021	+	661	intron (NM_025681, intron 3 of 5)	intron (NM_025681, intron 3 of 5)	41790	NM_025681	ENSMUSG00000047786	Lix1	limb and CNS expressed 1	cluster_2
Nsd1_12HA_ChIP_mESC_mm10_vs_input_default_peak_7280	chr12	76190523	76191790	+	661	Intergenic	Intergenic	-13897	NR_104386	ENSMUSG00000021055	Esr2	estrogen receptor 2 (beta)	cluster_3
Nsd1_12HA_ChIP_mESC_mm10_vs_input_default_peak_12515	chr16	93908957	93910479	+	661	Intergenic	Intergenic	19849	NM_001165925	ENSMUSG00000047109	Cldn14	claudin 14	cluster_2
Nsd1_12HA_ChIP_mESC_mm10_vs_input_default_peak_21388	chr4	130638943	130642831	+	661	Intergenic	MER57-int|LTR|ERV1	-22434	NM_001159606	ENSMUSG00000028580	Pum1	pumilio RNA-binding family member 1	cluster_2
Nsd1_12HA_ChIP_mESC_mm10_vs_input_default_peak_2562	chr10	67049072	67051808	+	661	intron (NM_178606, intron 2 of 7)	B4A|SINE|B4	45365	NR_110511	ENSMUSG00000112925	Gm31763	predicted gene, 31763	cluster_2
Nsd1_12HA_ChIP_mESC_mm10_vs_input_default_peak_19501	chr3	95645388	95648057	+	659	Intergenic	Intergenic	-11999	NM_008562	ENSMUSG00000038612	Mcl1	myeloid cell leukemia sequence 1	cluster_2
Nsd1_12HA_ChIP_mESC_mm10_vs_input_default_peak_7608	chr12	87287913	87290179	+	659	intron (NM_001290302, intron 1 of 5)	B1_Mus2|SINE|Alu	10659	NM_001290302	ENSMUSG00000050671	Ism2	isthmin 2	cluster_2
Nsd1_12HA_ChIP_mESC_mm10_vs_input_default_peak_15813	chr19	37362765	37363730	+	658	Intergenic	B1_Mm|SINE|Alu	-13135	NM_010615	ENSMUSG00000012443	Kif11	kinesin family member 11	cluster_3
Nsd1_12HA_ChIP_mESC_mm10_vs_input_default_peak_9016	chr13	111552331	111554276	+	657	Intergenic	Intergenic	-3394	NR_151444	ENSMUSG00000085634	Gm15290	predicted gene 15290	cluster_2
Nsd1_12HA_ChIP_mESC_mm10_vs_input_default_peak_25903	chr6	113038614	113039433	+	657	Intergenic	Intergenic	-7279	NM_008188	ENSMUSG00000030264	Thumpd3	THUMP domain containing 3	cluster_3
Nsd1_12HA_ChIP_mESC_mm10_vs_input_default_peak_12976	chr17	28230571	28232125	+	657	intron (NR_039557, intron 3 of 3).2	B4A|SINE|B4	-1406	NM_011145	ENSMUSG00000002250	Ppard	peroxisome proliferator activator receptor delta	cluster_2
Nsd1_12HA_ChIP_mESC_mm10_vs_input_default_peak_20701	chr4	98840693	98842128	+	656	Intergenic	Intergenic	-17570	NR_151512	ENSMUSG00000073794	I0C0044D17Rik	RIKEN cDNA I0C0044D17 gene	cluster_2
Nsd1_12HA_ChIP_mESC_mm10_vs_input_default_peak_5899	chr11	102583331	102584515	+	653	Intergenic	Intergenic	-4804	NR_040286	ENSMUSG00000078640	Gm11627	predicted gene 11627	cluster_2
Nsd1_12HA_ChIP_mESC_mm10_vs_input_default_peak_22313	chr4	149136116	149137615	+	653	intron (NM_027263, intron 1 of 4)	intron (NM_027263, intron 1 of 4)	735	NM_027263	ENSMUSG00000073705	Cenps	centromere protein S	cluster_2
Nsd1_12HA_ChIP_mESC_mm10_vs_input_default_peak_14630	chr18	38046019	38046988	+	652	Intergenic	Intergenic	-47534	NM_001205336	ENSMUSG00000024451	Arap3	ArfGAP with RhoGAP domain, ankyrin repeat and PH domain 3	cluster_2
Nsd1_12HA_ChIP_mESC_mm10_vs_input_default_peak_17256	chr2	76805059	76806257	+	651	intron (NM_028004, intron 68 of 191)	intron (NM_028004, intron 68 of 191)	130343	NM_031256	ENSMUSG00000002733	Plekha3	pleckstrin homology domain-containing, family A (phosphoinositide binding specific) member 3	cluster_2
Nsd1_12HA_ChIP_mESC_mm10_vs_input_default_peak_14780	chr18	56615615	56616184	+	651	Intergenic	B1_Mm|SINE|Alu	27551	NM_026099	ENSMUSG00000032900	Tex43	testis expressed 43	cluster_3
Nsd1_12HA_ChIP_mESC_mm10_vs_input_default_peak_24338	chr5	135269386	135270786	+	649	Intergenic	Intergenic	-19039	NM_010246	ENSMUSG00000049551	Fzd9	frizzled class receptor 9	cluster_2
Nsd1_12HA_ChIP_mESC_mm10_vs_input_default_peak_1009	chr1	132983562	132984382	+	649	Intergenic	Intergenic	41444	NR_126506	ENSMUSG00000054387	Mdm4	transformed mouse 3T3 cell double minute 4	cluster_2
Nsd1_12HA_ChIP_mESC_mm10_vs_input_default_peak_28341	chr7	127253152	127254230	+	649	intron (NM_001360916, intron 2 of 2)	intron (NM_001360916, intron 2 of 2)	6976	NM_023203	ENSMUSG00000042462	Dctpp1	dCTP pyrophosphatase 1	cluster_2
Nsd1_12HA_ChIP_mESC_mm10_vs_input_default_peak_281	chr1	37211930	37213112	+	649	Intergenic	B1_Mur2|SINE|Alu	-5757	NM_001282010	ENSMUSG00000026114	Cnga3	cyclic nucleotide gated channel alpha 3	cluster_3
Nsd1_12HA_ChIP_mESC_mm10_vs_input_default_peak_3735	chr11	11866153	11867741	+	647	intron (NM_001190448, intron 4 of 14)	intron (NM_001190448, intron 4 of 14)	-1176	NR_045178	ENSMUSG00000086391	1700042O10Rik	RIKEN cDNA 1700042O10 gene	cluster_2
Nsd1_12HA_ChIP_mESC_mm10_vs_input_default_peak_23997	chr5	123374952	123376283	+	647	Intergenic	B1_Mus2|SINE|Alu	-19181	NM_133917	ENSMUSG00000038342	Mlxip	MLX interacting protein	cluster_2
Nsd1_12HA_ChIP_mESC_mm10_vs_input_default_peak_19751	chr3	107833106	107834760	+	646	Intergenic	Intergenic	-43297	NM_133867	ENSMUSG00000040600	Eps8l3	EPS8-like 3	cluster_3
Nsd1_12HA_ChIP_mESC_mm10_vs_input_default_peak_26754	chr7	13059174	13060417	+	646	Intergenic	RLTR28|LTR|ERVL	-5031	NM_001290453	ENSMUSG00000030380	Mzf1	myeloid zinc finger 1	cluster_2
Nsd1_12HA_ChIP_mESC_mm10_vs_input_default_peak_20573	chr4	58542669	58543593	+	646	intron (NM_010336, intron 1 of 3)	intron (NM_010336, intron 1 of 3)	10162	NM_172989	ENSMUSG00000038668	Lpar1	lysophosphatidic acid receptor 1	cluster_2
Nsd1_12HA_ChIP_mESC_mm10_vs_input_default_peak_13151	chr17	29503254	29504532	+	645	Intergenic	B2_Mm2|SINE|B2	10808	NM_001364913	ENSMUSG00000024014	Pim1	proviral integration site 1	cluster_2
Nsd1_12HA_ChIP_mESC_mm10_vs_input_default_peak_30635	chr9	22398311	22399385	+	645	Intergenic	L1MEd|LINE|L1	-9642	NM_028390	ENSMUSG00000036777	Anln	anillin, actin binding protein	cluster_2
Nsd1_12HA_ChIP_mESC_mm10_vs_input_default_peak_13136	chr17	29441618	29443308	+	641	Intergenic	PB1D10|SINE|Alu	-48322	NM_008842	ENSMUSG00000024014	Pim1	proviral integration site 1	cluster_2
Nsd1_12HA_ChIP_mESC_mm10_vs_input_default_peak_19546	chr3	96331501	96333427	+	641	Intergenic	Intergenic	-12823	NR_152105	ENSMUSG00000097851	Platr30	pluripotency associated transcript 30	cluster_2
Nsd1_12HA_ChIP_mESC_mm10_vs_input_default_peak_10849	chr15	81219480	81220345	+	641	Intergenic	Intergenic	-15587	NM_145132	ENSMUSG00000050164	Mchr1	melanin-concentrating hormone receptor 1	cluster_3
Nsd1_12HA_ChIP_mESC_mm10_vs_input_default_peak_17836	chr2	152013447	152014684	+	641	Intergenic	(CTAA)n|Simple_repeat|Simple_repeat	14199	NM_001164820	ENSMUSG00000027463	Slc52a3	solute carrier protein family 52, member 3	cluster_2
Nsd1_12HA_ChIP_mESC_mm10_vs_input_default_peak_27988	chr7	101866864	101870554	+	640	intron (NM_001252552, intron 2 of 6)	intron (NM_001252552, intron 2 of 6)	2079	NM_001252552	ENSMUSG00000001827	Folr1	folate receptor 1 (adult)	cluster_2
Nsd1_12HA_ChIP_mESC_mm10_vs_input_default_peak_29176	chr8	70694643	70697280	+	637	Intergenic	Intergenic	-1778	NM_010592	ENSMUSG00000071076	Jund	jun D proto-oncogene	cluster_1
Nsd1_12HA_ChIP_mESC_mm10_vs_input_default_peak_17095	chr2	69890744	69891856	+	635	Intergenic	B1_Mm|SINE|Alu	-5685	NM_029280	ENSMUSG00000051730	Mettl5	methyltransferase like 5	cluster_2
Nsd1_12HA_ChIP_mESC_mm10_vs_input_default_peak_16262	chr2	5356591	5357655	+	634	intron (NM_001290374, intron 3 of 9)	B2_Mm2|SINE|B2	-22267	NR_030601	ENSMUSG00000078031	Mir466d	microRNA 466d	cluster_3
Nsd1_12HA_ChIP_mESC_mm10_vs_input_default_peak_20948	chr4	117147897	117149757	+	634	Intergenic	Intergenic	5747	NR_028524	ENSMUSG00000065680	Snord38a	small nucleolar RNA, C/D box 38A	cluster_1
Nsd1_12HA_ChIP_mESC_mm10_vs_input_default_peak_14936	chr18	67516917	67517751	+	634	intron (NM_194355, intron 8 of 16)	intron (NM_194355, intron 8 of 16)	31839	NM_176832	ENSMUSG00000024533	Spire1	spire type actin nucleation factor 1	cluster_3
Nsd1_12HA_ChIP_mESC_mm10_vs_input_default_peak_27110	chr7	28677288	28678775	+	634	Intergenic	Intergenic	-14818	NM_207238	ENSMUSG00000037463	Fbxo27	F-box protein 27	cluster_2
Nsd1_12HA_ChIP_mESC_mm10_vs_input_default_peak_27282	chr7	34632893	34633928	+	634	Intergenic	B3|SINE|B2	19522	NM_146188	ENSMUSG00000030499	Kctd15	potassium channel tetramerisation domain containing 15	cluster_2
Nsd1_12HA_ChIP_mESC_mm10_vs_input_default_peak_19854	chr3	122295590	122296862	+	634	Intergenic	MIRc|SINE|MIR	-2523	NR_030439	ENSMUSG00000076456	Mir760	microRNA 760	cluster_2
Nsd1_12HA_ChIP_mESC_mm10_vs_input_default_peak_731	chr1	86510030	86511323	+	633	Intergenic	B1_Mus2|SINE|Alu	-15881	NM_001360830	ENSMUSG00000026238	Ptma	prothymosin alpha	cluster_2
Nsd1_12HA_ChIP_mESC_mm10_vs_input_default_peak_7401	chr12	80925303	80927091	+	633	Intergenic	Intergenic	-1750	NR_033786	ENSMUSG00000101912	1700052I22Rik	RIKEN cDNA 1700052I22 gene	cluster_2
Nsd1_12HA_ChIP_mESC_mm10_vs_input_default_peak_25441	chr6	65025222	65027198	+	631	Intergenic	MTD|LTR|ERVL-MaLR	-16381	NM_001355250	ENSMUSG00000029920	Smarcad1	SWI/SNF-related, matrix-associated actin-dependent regulator of chromatin, subfamily a, containing DEAD/H box 1	cluster_2
Nsd1_12HA_ChIP_mESC_mm10_vs_input_default_peak_7100	chr12	59038963	59039904	+	630	Intergenic	B1_Mus1|SINE|Alu	22039	NM_001306217	ENSMUSG00000020993	Trappc6b	trafficking protein particle complex 6B	cluster_3
Nsd1_12HA_ChIP_mESC_mm10_vs_input_default_peak_12998	chr17	28484874	28486041	+	629	intron (NM_010220, intron 1 of 10)	RSINE1|SINE|B4	692	NM_010220	ENSMUSG00000024222	Fkbp5	FK506 binding protein 5	cluster_2
Nsd1_12HA_ChIP_mESC_mm10_vs_input_default_peak_18349	chr2	166178192	166179303	+	628	Intergenic	PB1D7|SINE|Alu	-23064	NM_028072	ENSMUSG00000006800	Sulf2	sulfatase 2	cluster_2
Nsd1_12HA_ChIP_mESC_mm10_vs_input_default_peak_29220	chr8	71685117	71686199	+	628	intron (NM_001190830, intron 19 of 23)	MIRc|SINE|MIR	-3594	NM_013564	ENSMUSG00000079019	Insl3	insulin-like 3	cluster_2
Nsd1_12HA_ChIP_mESC_mm10_vs_input_default_peak_3710	chr11	8635137	8637107	+	628	intron (NM_001083587, intron 1 of 30)	intron (NM_001083587, intron 1 of 30)	28413	NM_001083587	ENSMUSG00000020422	Tns3	tensin 3	cluster_2
Nsd1_12HA_ChIP_mESC_mm10_vs_input_default_peak_31674	chr9	99426173	99427452	+	628	intron (NM_008624, intron 1 of 5)	B1_Mus2|SINE|Alu	9900	NM_008624	ENSMUSG00000032470	Mras	muscle and microspikes RAS	cluster_2
Nsd1_12HA_ChIP_mESC_mm10_vs_input_default_peak_1524	chr1	171080070	171081342	+	628	Intergenic	CpG	-16054	NR_106103	ENSMUSG00000099119	Mir6546	microRNA 6546	cluster_2
Nsd1_12HA_ChIP_mESC_mm10_vs_input_default_peak_13927	chr17	70827492	70831326	+	627	Intergenic	Intergenic	17368	NM_001164077	ENSMUSG00000047407	Tgif1	TGFB-induced factor homeobox 1	cluster_1
Nsd1_12HA_ChIP_mESC_mm10_vs_input_default_peak_10411	chr15	38292327	38293670	+	627	intron (NM_001289471, intron 4 of 4)	ID_B1|SINE|B4	6902	NM_001357677	ENSMUSG00000037465	Klf10	Kruppel-like factor 10	cluster_2
Nsd1_12HA_ChIP_mESC_mm10_vs_input_default_peak_2211	chr10	43518467	43519357	+	626	Intergenic	B1_Mus2|SINE|Alu	22106	NM_026411	ENSMUSG00000019797	1700021F05Rik	RIKEN cDNA 1700021F05 gene	cluster_3
Nsd1_12HA_ChIP_mESC_mm10_vs_input_default_peak_21385	chr4	130632272	130633970	+	626	Intergenic	B2_Mm2|SINE|B2	-30200	NM_001159606	ENSMUSG00000028580	Pum1	pumilio RNA-binding family member 1	cluster_2
Nsd1_12HA_ChIP_mESC_mm10_vs_input_default_peak_18273	chr2	165546911	165548046	+	626	Intergenic	RSINE1|SINE|B4	43581	NM_130451	ENSMUSG00000027661	Slc2a10	solute carrier family 2 (facilitated glucose transporter), member 10	cluster_3
Nsd1_12HA_ChIP_mESC_mm10_vs_input_default_peak_5781	chr11	101064335	101065213	+	626	Intergenic	L1M4|LINE|L1	-5320	NM_013792	ENSMUSG00000001751	Naglu	alpha-N-acetylglucosaminidase (Sanfilippo disease IIIB)	cluster_3
Nsd1_12HA_ChIP_mESC_mm10_vs_input_default_peak_25146	chr6	38357728	38360771	+	625	Intergenic	Intergenic	-4646	NM_001347122	ENSMUSG00000029826	Zc3hav1	zinc finger CCCH type, antiviral 1	cluster_2
Nsd1_12HA_ChIP_mESC_mm10_vs_input_default_peak_10863	chr15	81514673	81518367	+	624	Intergenic	B1_Mm|SINE|Alu	50204	NM_019712	ENSMUSG00000022400	Rbx1	ring-box 1	cluster_2
Nsd1_12HA_ChIP_mESC_mm10_vs_input_default_peak_18707	chr2	180070518	180072117	+	623	intron (NM_001083329, intron 1 of 7)	intron (NM_001083329, intron 1 of 7)	724	NM_028422	ENSMUSG00000039069	Mtg2	mitochondrial ribosome associated GTPase 2	cluster_2
Nsd1_12HA_ChIP_mESC_mm10_vs_input_default_peak_7687	chr12	102714806	102715525	+	622	Intergenic	Intergenic	-10296	NM_172584	ENSMUSG00000057963	Itpk1	inositol 1,3,4-triphosphate 5/6 kinase	cluster_2
Nsd1_12HA_ChIP_mESC_mm10_vs_input_default_peak_4654	chr11	69706898	69709930	+	622	Intergenic	Intergenic	-12316	NM_001034097	ENSMUSG00000018752	Tnfsfm13	tumor necrosis factor (ligand) superfamily, membrane-bound member 13	cluster_2
Nsd1_12HA_ChIP_mESC_mm10_vs_input_default_peak_30773	chr9	43859157	43860732	+	622	Intergenic	Intergenic	115990	NM_021424	ENSMUSG00000032012	Nectin1	nectin cell adhesion molecule 1	cluster_2
Nsd1_12HA_ChIP_mESC_mm10_vs_input_default_peak_26178	chr6	124641080	124641876	+	620	Intergenic	Intergenic	-5393	NM_173864	ENSMUSG00000079343	C1s2	complement component 1, s subcomponent 2	cluster_3
Nsd1_12HA_ChIP_mESC_mm10_vs_input_default_peak_22985	chr5	64493884	64495958	+	619	Intergenic	Intergenic	17913	NR_045413	ENSMUSG00000105352	C030018K13Rik	RIKEN cDNA C030018K13 gene	cluster_3
Nsd1_12HA_ChIP_mESC_mm10_vs_input_default_peak_14572	chr18	36251573	36254896	+	619	Intergenic	Intergenic	-27871	NM_008989	ENSMUSG00000043991	Pura	purine rich element binding protein A	cluster_2
Nsd1_12HA_ChIP_mESC_mm10_vs_input_default_peak_9846	chr14	67081272	67082694	+	619	Intergenic	RSINE1|SINE|B4	-9512	NM_001360033	ENSMUSG00000022052	Ppp2r2a	protein phosphatase 2, regulatory subunit B, alpha	cluster_3
Nsd1_12HA_ChIP_mESC_mm10_vs_input_default_peak_15554	chr19	14679249	14681104	+	619	Intergenic	MTE2a|LTR|ERVL-MaLR	-81993	NM_001302947	ENSMUSG00000024642	Tle4	transducin-like enhancer of split 4	cluster_2
Nsd1_12HA_ChIP_mESC_mm10_vs_input_default_peak_3005	chr10	88685107	88686215	+	619	Intergenic	B1_Mus1|SINE|Alu	-2638	NM_011461	ENSMUSG00000004359	Spic	Spi-C transcription factor (Spi-1/PU.1 related)	cluster_2
Nsd1_12HA_ChIP_mESC_mm10_vs_input_default_peak_605	chr1	74816128	74817190	+	619	Intergenic	Intergenic	24640	NM_009518	ENSMUSG00000026167	Wnt10a	wingless-type MMTV integration site family, member 10A	cluster_3
Nsd1_12HA_ChIP_mESC_mm10_vs_input_default_peak_21420	chr4	132133366	132135276	+	619	intron (NM_013622, intron 1 of 2)	intron (NM_013622, intron 1 of 2)	10165	NM_013622	ENSMUSG00000050511	Oprd1	opioid receptor, delta 1	cluster_2
Nsd1_12HA_ChIP_mESC_mm10_vs_input_default_peak_11122	chr15	95819717	95820626	+	619	intron (NM_175344, intron 1 of 19)	RMER17B|LTR|ERVK	9901	NR_155277	ENSMUSG00000078648	LOC102634389	uncharacterized LOC102634389	cluster_2
Nsd1_12HA_ChIP_mESC_mm10_vs_input_default_peak_2496	chr10	63039195	63040400	+	619	intron (NM_026085, intron 2 of 9)	intron (NM_026085, intron 2 of 9)	15285	NM_026085	ENSMUSG00000020072	Pbld2	phenazine biosynthesis-like protein domain containing 2	cluster_3
Nsd1_12HA_ChIP_mESC_mm10_vs_input_default_peak_24784	chr5	146904435	146905905	+	619	Intergenic	Intergenic	-43487	NM_025652	ENSMUSG00000016503	Gtf3a	general transcription factor III A	cluster_3
Nsd1_12HA_ChIP_mESC_mm10_vs_input_default_peak_24866	chr5	149226333	149229346	+	617	Intergenic	Intergenic	-37165	NM_009663	ENSMUSG00000060063	Alox5ap	arachidonate 5-lipoxygenase activating protein	cluster_2
Nsd1_12HA_ChIP_mESC_mm10_vs_input_default_peak_21102	chr4	123653548	123654674	+	616	intron (NM_001199136, intron 1 of 97)	intron (NM_001199136, intron 1 of 97)	-11770	NR_136925		Gm12925	predicted gene 12925	cluster_2
Nsd1_12HA_ChIP_mESC_mm10_vs_input_default_peak_656	chr1	84856232	84857756	+	616	intron (NM_025386, intron 1 of 3)	B1_Mm|SINE|Alu	17153	NM_025386	ENSMUSG00000073633	Fbxo36	F-box protein 36	cluster_1
Nsd1_12HA_ChIP_mESC_mm10_vs_input_default_peak_17850	chr2	152189068	152190060	+	616	Intergenic	Intergenic	-37276	NM_007788	ENSMUSG00000074698	Csnk2a1	casein kinase 2, alpha 1 polypeptide	cluster_2
Nsd1_12HA_ChIP_mESC_mm10_vs_input_default_peak_20424	chr4	45108634	45110209	+	616	Intergenic	Intergenic	-1308	NM_001134646	ENSMUSG00000078713	Tomm5	translocase of outer mitochondrial membrane 5	cluster_2
Nsd1_12HA_ChIP_mESC_mm10_vs_input_default_peak_15623	chr19	23097797	23099464	+	616	Intergenic	Intergenic	-42596	NM_010638	ENSMUSG00000033863	Klf9	Kruppel-like factor 9	cluster_2
Nsd1_12HA_ChIP_mESC_mm10_vs_input_default_peak_22001	chr4	140693848	140695872	+	616	Intergenic	B3|SINE|B2	-6613	NM_173867	ENSMUSG00000040945	Rcc2	regulator of chromosome condensation 2	cluster_2
Nsd1_12HA_ChIP_mESC_mm10_vs_input_default_peak_21636	chr4	134115167	134117253	+	615	intron (NR_045571, intron 8 of 13)	intron (NR_045571, intron 8 of 13)	12523	NM_080559	ENSMUSG00000028843	Sh3bgrl3	SH3 domain binding glutamic acid-rich protein-like 3	cluster_1
Nsd1_12HA_ChIP_mESC_mm10_vs_input_default_peak_20344	chr4	41326087	41327751	+	615	Intergenic	ID_B1|SINE|B4	-12018	NM_026893	ENSMUSG00000028436	Dcaf12	DDB1 and CUL4 associated factor 12	cluster_2
Nsd1_12HA_ChIP_mESC_mm10_vs_input_default_peak_15884	chr19	40935725	40937081	+	614	intron (NM_001365054, intron 14 of 16)	intron (NM_001365054, intron 14 of 16)	41698	NM_028319	ENSMUSG00000049164	Zfp518a	zinc finger protein 518A	cluster_2
Nsd1_12HA_ChIP_mESC_mm10_vs_input_default_peak_20506	chr4	54926431	54928348	+	614	Intergenic	Intergenic	-20556	NM_172867	ENSMUSG00000060206	Zfp462	zinc finger protein 462	cluster_2
Nsd1_12HA_ChIP_mESC_mm10_vs_input_default_peak_21073	chr4	123239531	123240708	+	610	intron (NM_013905, intron 1 of 4)	intron (NM_013905, intron 1 of 4)	6563	NM_013905	ENSMUSG00000032744	Heyl	hairy/enhancer-of-split related with YRPW motif-like	cluster_3
Nsd1_12HA_ChIP_mESC_mm10_vs_input_default_peak_22262	chr4	148181798	148183253	+	610	Intergenic	Intergenic	21857	NM_176848	ENSMUSG00000041556	Fbxo2	F-box protein 2	cluster_3
Nsd1_12HA_ChIP_mESC_mm10_vs_input_default_peak_25948	chr6	113682722	113683716	+	610	intron (NM_001113553, intron 9 of 11)	intron (NM_001113553, intron 9 of 11)	-13831	NM_001033463	ENSMUSG00000056952	Tatdn2	TatD DNase domain containing 2	cluster_2
Nsd1_12HA_ChIP_mESC_mm10_vs_input_default_peak_3721	chr11	9515084	9516058	+	610	intron (NM_178259, intron 43 of 61)	RLTR13D6|LTR|ERVK	323629	NM_178259	ENSMUSG00000004668	Abca13	ATP-binding cassette, sub-family A (ABC1), member 13	cluster_3
Nsd1_12HA_ChIP_mESC_mm10_vs_input_default_peak_10553	chr15	68257941	68258658	+	610	intron (NR_152182, intron 1 of 13)	intron (NR_152182, intron 1 of 13)	557	NM_198644	ENSMUSG00000022335	Zfat	zinc finger and AT hook domain containing	cluster_2
Nsd1_12HA_ChIP_mESC_mm10_vs_input_default_peak_18095	chr2	157044007	157044924	+	607	intron (NM_001164663, intron 3 of 14)	B1_Mm|SINE|Alu	34800	NM_001164663	ENSMUSG00000055485	Soga1	suppressor of glucose, autophagy associated 1	cluster_2
Nsd1_12HA_ChIP_mESC_mm10_vs_input_default_peak_23764	chr5	118510674	118511644	+	607	Intergenic	ID_B1|SINE|B4	-49560	NM_172424	ENSMUSG00000018076	Med13l	mediator complex subunit 13-like	cluster_1
Nsd1_12HA_ChIP_mESC_mm10_vs_input_default_peak_21580	chr4	133633504	133635376	+	607	Intergenic	B1_Mus2|SINE|Alu	-1011	NM_001017968	ENSMUSG00000037553	Zdhhc18	zinc finger, DHHC domain containing 18	cluster_2
Nsd1_12HA_ChIP_mESC_mm10_vs_input_default_peak_19503	chr3	95650736	95655271	+	604	Intergenic	Intergenic	-5718	NM_008562	ENSMUSG00000038612	Mcl1	myeloid cell leukemia sequence 1	cluster_2
Nsd1_12HA_ChIP_mESC_mm10_vs_input_default_peak_1283	chr1	152789722	152790418	+	604	Intergenic	B1_Mus2|SINE|Alu	-10083	NM_010877	ENSMUSG00000026480	Ncf2	neutrophil cytosolic factor 2	cluster_2
Nsd1_12HA_ChIP_mESC_mm10_vs_input_default_peak_895	chr1	120042079	120043388	+	604	intron (NM_001311077, intron 4 of 12)	intron (NM_001311077, intron 4 of 12)	31047	NM_019432	ENSMUSG00000050777	Tmem37	transmembrane protein 37	cluster_3
Nsd1_12HA_ChIP_mESC_mm10_vs_input_default_peak_3813	chr11	20163654	20168168	+	604	Intergenic	Intergenic	-35501	NM_008996	ENSMUSG00000020149	Rab1a	RAB1A, member RAS oncogene family	cluster_2
Nsd1_12HA_ChIP_mESC_mm10_vs_input_default_peak_12507	chr16	93826490	93827805	+	604	Intergenic	ORR1D1|LTR|ERVL-MaLR	-4974	NM_001045529	ENSMUSG00000039456	Morc3	microrchidia 3	cluster_2
Nsd1_12HA_ChIP_mESC_mm10_vs_input_default_peak_16956	chr2	52069812	52071418	+	604	Intergenic	B1_Mur3|SINE|Alu	-2222	NM_001355414	ENSMUSG00000036202	Rif1	replication timing regulatory factor 1	cluster_1
Nsd1_12HA_ChIP_mESC_mm10_vs_input_default_peak_17230	chr2	75681996	75684476	+	604	intron (NM_010902, intron 1 of 4)	intron (NM_010902, intron 1 of 4)	21427	NM_010902	ENSMUSG00000015839	Nfe2l2	nuclear factor, erythroid derived 2, like 2	cluster_2
Nsd1_12HA_ChIP_mESC_mm10_vs_input_default_peak_98	chr1	13051941	13052876	+	604	Intergenic	Intergenic	-61273	NM_172841	ENSMUSG00000025938	Slco5a1	solute carrier organic anion transporter family, member 5A1	cluster_3
Nsd1_12HA_ChIP_mESC_mm10_vs_input_default_peak_31639	chr9	96757636	96758561	+	604	Intergenic	B1_Mus2|SINE|Alu	-5267	NR_015511		E030011O05Rik	RIKEN cDNA E030011O05 gene	cluster_3
Nsd1_12HA_ChIP_mESC_mm10_vs_input_default_peak_27678	chr7	79394936	79395890	+	603	intron (NM_145946, intron 1 of 37)	intron (NM_145946, intron 1 of 37)	3075	NM_145946	ENSMUSG00000039187	Fanci	Fanconi anemia, complementation group I	cluster_2
Nsd1_12HA_ChIP_mESC_mm10_vs_input_default_peak_29974	chr8	111704085	111705893	+	603	Intergenic	Intergenic	-13979	NM_025583	ENSMUSG00000031957	Ctrb1	chymotrypsinogen B1	cluster_2
Nsd1_12HA_ChIP_mESC_mm10_vs_input_default_peak_13274	chr17	32294400	32297016	+	602	Intergenic	YREP_Mm|Unknown|Unknown	-11575	NM_001286630	ENSMUSG00000024002	Brd4	bromodomain containing 4	cluster_2
Nsd1_12HA_ChIP_mESC_mm10_vs_input_default_peak_15693	chr19	25495671	25497065	+	601	Intergenic	B1_Mus1|SINE|Alu	-9338	NM_015826	ENSMUSG00000024837	Dmrt1	doublesex and mab-3 related transcription factor 1	cluster_2
Nsd1_12HA_ChIP_mESC_mm10_vs_input_default_peak_5894	chr11	102566680	102568509	+	600	Intergenic	Intergenic	-11436	NM_001159492	ENSMUSG00000034621	Gpatch8	G patch domain containing 8	cluster_2
Nsd1_12HA_ChIP_mESC_mm10_vs_input_default_peak_17185	chr2	72994403	72995878	+	600	Intergenic	B1_Mus1|SINE|Alu	-14694	NM_001018042	ENSMUSG00000027109	Sp3	trans-acting transcription factor 3	cluster_2
Nsd1_12HA_ChIP_mESC_mm10_vs_input_default_peak_20148	chr4	11042240	11043658	+	599	Intergenic	B1_Mur1|SINE|Alu	33256	NM_001085493	ENSMUSG00000050323	Ndufaf6	NADH:ubiquinone oxidoreductase complex assembly factor 6	cluster_2
Nsd1_12HA_ChIP_mESC_mm10_vs_input_default_peak_14607	chr18	36552244	36553246	+	595	intron (NM_001271547, intron 19 of 19)	ID_B1|SINE|B4	-7858	NM_175375	ENSMUSG00000024483	Ankhd1	ankyrin repeat and KH domain containing 1	cluster_3
Nsd1_12HA_ChIP_mESC_mm10_vs_input_default_peak_667	chr1	84884643	84885584	+	595	intron (NM_025386, intron 2 of 3)	RMER5|LTR|ERV1	45272	NM_025386	ENSMUSG00000073633	Fbxo36	F-box protein 36	cluster_2
Nsd1_12HA_ChIP_mESC_mm10_vs_input_default_peak_23462	chr5	110452991	110453828	+	595	Intergenic	Intergenic	-4906	NM_001317042	ENSMUSG00000043323	Fbrsl1	fibrosin-like 1	cluster_2
Nsd1_12HA_ChIP_mESC_mm10_vs_input_default_peak_8729	chr13	67844863	67846032	+	595	Intergenic	ID4|SINE|ID	12717	NM_001309373	ENSMUSG00000058246	Gm10037	predicted gene 10037	cluster_2
Nsd1_12HA_ChIP_mESC_mm10_vs_input_default_peak_442	chr1	59727892	59730424	+	594	Intergenic	Intergenic	24350	NR_028521		Snord11	small nucleolar RNA, C/D box 11	cluster_2
Nsd1_12HA_ChIP_mESC_mm10_vs_input_default_peak_13760	chr17	53558071	53560023	+	594	Intergenic	Intergenic	-7924	NM_020005	ENSMUSG00000000708	Kat2b	K(lysine) acetyltransferase 2B	cluster_2
Nsd1_12HA_ChIP_mESC_mm10_vs_input_default_peak_12587	chr17	6409727	6411047	+	589	intron (NR_163600, intron 2 of 11)	intron (NR_163600, intron 2 of 11)	16555	NR_163600		Gm29719	synaptotagmin-like 3 pseudogene	cluster_2
Nsd1_12HA_ChIP_mESC_mm10_vs_input_default_peak_26143	chr6	122701517	122703165	+	589	Intergenic	MT2B|LTR|ERVL	-5148	NM_001289831	ENSMUSG00000012396	Nanog	Nanog homeobox	cluster_1
Nsd1_12HA_ChIP_mESC_mm10_vs_input_default_peak_21497	chr4	132962561	132965171	+	589	Intergenic	Intergenic	-10229	NM_010208	ENSMUSG00000028874	Fgr	FGR proto-oncogene, Src family tyrosine kinase	cluster_2
Nsd1_12HA_ChIP_mESC_mm10_vs_input_default_peak_22000	chr4	140692523	140693655	+	588	Intergenic	MT2A|LTR|ERVL	-8384	NM_173867	ENSMUSG00000040945	Rcc2	regulator of chromosome condensation 2	cluster_2
Nsd1_12HA_ChIP_mESC_mm10_vs_input_default_peak_17205	chr2	73807297	73808590	+	588	Intergenic	Intergenic	-32597	NM_001113246	ENSMUSG00000056486	Chn1	chimerin 1	cluster_3
Nsd1_12HA_ChIP_mESC_mm10_vs_input_default_peak_25199	chr6	39429905	39432570	+	588	Intergenic	B1_Mus1|SINE|Alu	10859	NR_152168	ENSMUSG00000068601	Gm10244	predicted gene 10244	cluster_2
Nsd1_12HA_ChIP_mESC_mm10_vs_input_default_peak_25044	chr6	30197848	30203278	+	588	Intergenic	Intergenic	23940	NR_038124		BB283400	expressed sequence BB283400	cluster_2
Nsd1_12HA_ChIP_mESC_mm10_vs_input_default_peak_179	chr1	30873676	30874756	+	588	Intergenic	B4|SINE|B4	-10960	NM_001081080	ENSMUSG00000048874	Phf3	PHD finger protein 3	cluster_2
Nsd1_12HA_ChIP_mESC_mm10_vs_input_default_peak_6310	chr11	115636828	115638930	+	588	Intergenic	PB1D10|SINE|Alu	-9584	NM_001252396	ENSMUSG00000020744	Slc25a19	solute carrier family 25 (mitochondrial thiamine pyrophosphate carrier), member 19	cluster_2
Nsd1_12HA_ChIP_mESC_mm10_vs_input_default_peak_18669	chr2	173284159	173286550	+	588	Intergenic	B1F2|SINE|Alu	-8821	NM_022995	ENSMUSG00000038400	Pmepa1	prostate transmembrane protein, androgen induced 1	cluster_2
Nsd1_12HA_ChIP_mESC_mm10_vs_input_default_peak_21195	chr4	126222129	126223075	+	588	Intergenic	B1_Mus1|SINE|Alu	-19892	NM_146153	ENSMUSG00000043962	Thrap3	thyroid hormone receptor associated protein 3	cluster_3
Nsd1_12HA_ChIP_mESC_mm10_vs_input_default_peak_7706	chr12	104880470	104881219	+	587	Intergenic	PB1D11|SINE|Alu	-15768	NM_001040682	ENSMUSG00000021097	Clmn	calmin	cluster_3
Nsd1_12HA_ChIP_mESC_mm10_vs_input_default_peak_23512	chr5	113373556	113374338	+	587	Intergenic	Tigger7|DNA|TcMar-Tigger	16653	NM_001012726	ENSMUSG00000053873	Aym1	activator of yeast meiotic promoters 1	cluster_3
Nsd1_12HA_ChIP_mESC_mm10_vs_input_default_peak_9275	chr14	25977479	25978650	+	587	Intergenic	B1_Mus1|SINE|Alu	-5139	NM_001177538	ENSMUSG00000072675	Duxbl2	double homeobox B-like 2	cluster_2
Nsd1_12HA_ChIP_mESC_mm10_vs_input_default_peak_27141	chr7	28966246	28968994	+	587	Intergenic	B1_Mm|SINE|Alu	-5288	NM_001360550	ENSMUSG00000054808	Actn4	actinin alpha 4	cluster_2
Nsd1_12HA_ChIP_mESC_mm10_vs_input_default_peak_5533	chr11	97313821	97314981	+	586	Intergenic	B2_Mm1a|SINE|B2	-1315	NM_025927	ENSMUSG00000018882	Mrpl45	mitochondrial ribosomal protein L45	cluster_2
Nsd1_12HA_ChIP_mESC_mm10_vs_input_default_peak_31487	chr9	78385260	78386152	+	586	Intergenic	Intergenic	-7118	NM_026480	ENSMUSG00000032346	Ooep	oocyte expressed protein	cluster_3
Nsd1_12HA_ChIP_mESC_mm10_vs_input_default_peak_4073	chr11	48821232	48821973	+	584	Intergenic	B1_Mm|SINE|Alu	-4211	NM_145377	ENSMUSG00000040365	Trim41	tripartite motif-containing 41	cluster_1
Nsd1_12HA_ChIP_mESC_mm10_vs_input_default_peak_8155	chr13	23499084	23501212	+	583	Intergenic	tRNA-Met-i|tRNA|tRNA	-11291	NM_001289614	ENSMUSG00000053216	Btn2a2	butyrophilin, subfamily 2, member A2	cluster_2
Nsd1_12HA_ChIP_mESC_mm10_vs_input_default_peak_724	chr1	86488649	86490545	+	581	Intergenic	B3|SINE|B2	-36960	NM_001360830	ENSMUSG00000026238	Ptma	prothymosin alpha	cluster_2
Nsd1_12HA_ChIP_mESC_mm10_vs_input_default_peak_7141	chr12	69360490	69361401	+	581	Intergenic	Intergenic	-3769	NM_025441	ENSMUSG00000020982	Nemf	nuclear export mediator factor	cluster_2
Nsd1_12HA_ChIP_mESC_mm10_vs_input_default_peak_17610	chr2	122333636	122334603	+	579	intron (NM_001099297, intron 20 of 32)	ORSL|DNA|hAT-Tip100	18447	NM_001099297	ENSMUSG00000033268	Duox1	dual oxidase 1	cluster_3
Nsd1_12HA_ChIP_mESC_mm10_vs_input_default_peak_3544	chr11	4126742	4127411	+	579	Intergenic	Intergenic	-8084	NM_001363143	ENSMUSG00000003581	Rnf215	ring finger protein 215	cluster_3
Nsd1_12HA_ChIP_mESC_mm10_vs_input_default_peak_14854	chr18	61620627	61623991	+	579	Intergenic	Intergenic	-17344	NR_045420	ENSMUSG00000098098	Bvht	braveheart long non-coding RNA	cluster_2
Nsd1_12HA_ChIP_mESC_mm10_vs_input_default_peak_31893	chr9	109908721	109910748	+	578	Intergenic	Intergenic	20091	NR_106057	ENSMUSG00000098490	Mir7089	microRNA 7089	cluster_2
Nsd1_12HA_ChIP_mESC_mm10_vs_input_default_peak_28085	chr7	110116002	110117087	+	576	Intergenic	Intergenic	-5515	NM_009516	ENSMUSG00000031016	Wee1	WEE 1 homolog 1 (S. pombe)	cluster_2
Nsd1_12HA_ChIP_mESC_mm10_vs_input_default_peak_27167	chr7	29292407	29293779	+	576	intron (NM_026731, intron 3 of 3)	intron (NM_026731, intron 3 of 3)	3773	NM_026731	ENSMUSG00000037166	Ppp1r14a	protein phosphatase 1, regulatory inhibitor subunit 14A	cluster_2
Nsd1_12HA_ChIP_mESC_mm10_vs_input_default_peak_4756	chr11	74555189	74556842	+	574	intron (NM_001015046, intron 2 of 24)	intron (NM_001015046, intron 2 of 24)	3012	NM_001364132	ENSMUSG00000038807	Rap1gap2	RAP1 GTPase activating protein 2	cluster_2
Nsd1_12HA_ChIP_mESC_mm10_vs_input_default_peak_19579	chr3	96486357	96487960	+	574	Intergenic	Intergenic	-34852	NM_001256181	ENSMUSG00000046317	BC107364	cDNA sequence BC107364	cluster_2
Nsd1_12HA_ChIP_mESC_mm10_vs_input_default_peak_29781	chr8	106573148	106574187	+	574	Intergenic	Intergenic	-13476	NR_045470	ENSMUSG00000099139	1110028F18Rik	RIKEN cDNA 1110028F18 gene	cluster_3
Nsd1_12HA_ChIP_mESC_mm10_vs_input_default_peak_12274	chr16	42369122	42369882	+	573	Intergenic	B1_Mur2|SINE|Alu	-28851	NM_008083	ENSMUSG00000047261	Gap43	growth associated protein 43	cluster_3
Nsd1_12HA_ChIP_mESC_mm10_vs_input_default_peak_17902	chr2	153499420	153500257	+	573	intron (NM_001134300, intron 1 of 10)	B1_Mm|SINE|Alu	30133	NM_001134300	ENSMUSG00000061411	Nol4l	nucleolar protein 4-like	cluster_3
Nsd1_12HA_ChIP_mESC_mm10_vs_input_default_peak_8299	chr13	40908054	40908897	+	573	intron (NM_008105, intron 1 of 2)	intron (NM_008105, intron 1 of 2)	-9159	NM_133219	ENSMUSG00000021360	Gcnt2	glucosaminyl (N-acetyl) transferase 2, I-branching enzyme	cluster_2
Nsd1_12HA_ChIP_mESC_mm10_vs_input_default_peak_18545	chr2	168904345	168905246	+	573	intron (NM_001370946, intron 3 of 4)	intron (NM_001370946, intron 3 of 4)	7808	NM_001370946	ENSMUSG00000027551	Zfp64	zinc finger protein 64	cluster_3
Nsd1_12HA_ChIP_mESC_mm10_vs_input_default_peak_1349	chr1	153940231	153940859	+	573	Intergenic	ID_B1|SINE|B4	40616	NM_008131	ENSMUSG00000026473	Glul	glutamate-ammonia ligase (glutamine synthetase)	cluster_3
Nsd1_12HA_ChIP_mESC_mm10_vs_input_default_peak_10261	chr15	12533063	12534004	+	573	intron (NM_001081064, intron 3 of 25)	ID_B1|SINE|B4	206359	NM_001081064	ENSMUSG00000022197	Pdzd2	PDZ domain containing 2	cluster_3
Nsd1_12HA_ChIP_mESC_mm10_vs_input_default_peak_27438	chr7	45067966	45068831	+	573	intron (NM_025533, intron 1 of 8)	intron (NM_025533, intron 1 of 8)	5969	NM_001163684	ENSMUSG00000003421	Nosip	nitric oxide synthase interacting protein	cluster_2
Nsd1_12HA_ChIP_mESC_mm10_vs_input_default_peak_23157	chr5	75542494	75543799	+	573	Intergenic	ID4_|SINE|ID	-31841	NM_001122733	ENSMUSG00000005672	Kit	KIT proto-oncogene receptor tyrosine kinase	cluster_2
Nsd1_12HA_ChIP_mESC_mm10_vs_input_default_peak_15765	chr19	32749080	32750750	+	573	Intergenic	B1_Mus1|SINE|Alu	-7662	NM_008960	ENSMUSG00000013663	Pten	phosphatase and tensin homolog	cluster_2
Nsd1_12HA_ChIP_mESC_mm10_vs_input_default_peak_12364	chr16	73896459	73897297	+	572	intron (NM_175549, intron 27 of 27)	B1_Mm|SINE|Alu	445189	NR_030464	ENSMUSG00000104758	Mir691	microRNA 691	cluster_3
Nsd1_12HA_ChIP_mESC_mm10_vs_input_default_peak_8124	chr13	23269650	23270862	+	572	Intergenic	Intergenic	-8094	NR_046038	ENSMUSG00000085122	4933404K08Rik	RIKEN cDNA 4933404K08 gene	cluster_3
Nsd1_12HA_ChIP_mESC_mm10_vs_input_default_peak_9521	chr14	47645738	47647368	+	572	Intergenic	Intergenic	-2758	NM_001347526	ENSMUSG00000021843	Ktn1	kinectin 1	cluster_1
Nsd1_12HA_ChIP_mESC_mm10_vs_input_default_peak_25771	chr6	91666452	91667932	+	572	Intergenic	B1F2|SINE|Alu	-16875	NM_009320	ENSMUSG00000030096	Slc6a6	solute carrier family 6 (neurotransmitter transporter, taurine), member 6	cluster_2
Nsd1_12HA_ChIP_mESC_mm10_vs_input_default_peak_19576	chr3	96463654	96464431	+	572	Intergenic	tRNA-His-CAY_|tRNA|tRNA	-11736	NM_001256181	ENSMUSG00000046317	BC107364	cDNA sequence BC107364	cluster_2
Nsd1_12HA_ChIP_mESC_mm10_vs_input_default_peak_21391	chr4	130645290	130647032	+	572	Intergenic	Intergenic	-17160	NM_001159606	ENSMUSG00000028580	Pum1	pumilio RNA-binding family member 1	cluster_2
Nsd1_12HA_ChIP_mESC_mm10_vs_input_default_peak_26682	chr7	4894519	4895486	+	572	intron (NM_001101598, intron 5 of 5)	intron (NM_001101598, intron 5 of 5)	12715	NM_001370858	ENSMUSG00000110221	Gm36210	predicted gene, 36210	cluster_2
Nsd1_12HA_ChIP_mESC_mm10_vs_input_default_peak_1953	chr10	17577706	17580423	+	572	Intergenic	Intergenic	-144164	NM_010828	ENSMUSG00000039910	Cited2	Cbp/p300-interacting transactivator, with Glu/Asp-rich carboxy-terminal domain, 2	cluster_2
Nsd1_12HA_ChIP_mESC_mm10_vs_input_default_peak_27083	chr7	28483984	28485218	+	572	Intergenic	B1_Mur1|SINE|Alu	-12340	NR_033605	ENSMUSG00000099417	1700028B04Rik	NADH dehydrogenase (ubiquinone) 1 beta subcomplex 8 pseudogene	cluster_2
Nsd1_12HA_ChIP_mESC_mm10_vs_input_default_peak_2029	chr10	21979440	21981261	+	572	intron (NM_001161847, intron 1 of 11)	B1_Mus2|SINE|Alu	1678	NM_001161847	ENSMUSG00000019970	Sgk1	serum/glucocorticoid regulated kinase 1	cluster_2
Nsd1_12HA_ChIP_mESC_mm10_vs_input_default_peak_25519	chr6	72467553	72469083	+	572	Intergenic	ID4|SINE|ID	-28762	NM_001363798	ENSMUSG00000053907	Mat2a	methionine adenosyltransferase II, alpha	cluster_3
Nsd1_12HA_ChIP_mESC_mm10_vs_input_default_peak_1688	chr1	182067396	182069078	+	572	Intergenic	Intergenic	-48257	NM_001083121	ENSMUSG00000022995	Enah	ENAH actin regulator	cluster_2
Nsd1_12HA_ChIP_mESC_mm10_vs_input_default_peak_28703	chr8	15035931	15036665	+	569	Intergenic	B1_Mur3|SINE|Alu	9780	NR_037972	ENSMUSG00000049008	BB014433	expressed sequence BB014433	cluster_2
Nsd1_12HA_ChIP_mESC_mm10_vs_input_default_peak_15842	chr19	38352837	38353574	+	568	Intergenic	Intergenic	-42775	NM_175507	ENSMUSG00000044026	Slc35g1	solute carrier family 35, member G1	cluster_2
Nsd1_12HA_ChIP_mESC_mm10_vs_input_default_peak_11185	chr15	97866135	97866821	+	568	intron (NM_009504, intron 7 of 9)	intron (NM_009504, intron 7 of 9)	-21976	NM_001204280	ENSMUSG00000022475	Hdac7	histone deacetylase 7	cluster_3
Nsd1_12HA_ChIP_mESC_mm10_vs_input_default_peak_20990	chr4	118198629	118200474	+	568	Intergenic	B1_Mur1|SINE|Alu	11013	NR_106085	ENSMUSG00000098596	Mir7226	microRNA 7226	cluster_3
Nsd1_12HA_ChIP_mESC_mm10_vs_input_default_peak_4627	chr11	69530810	69531449	+	568	intron (NM_001081330, intron 3 of 85)	B1_Mus2|SINE|Alu	17979	NM_001081330	ENSMUSG00000005237	Dnah2	dynein, axonemal, heavy chain 2	cluster_3
Nsd1_12HA_ChIP_mESC_mm10_vs_input_default_peak_19397	chr3	90436327	90438917	+	568	Intergenic	MT2B|LTR|ERVL	-3986	NM_178876	ENSMUSG00000027933	Ints3	integrator complex subunit 3	cluster_2
Nsd1_12HA_ChIP_mESC_mm10_vs_input_default_peak_11561	chr16	8533931	8536138	+	568	intron (NM_172961, intron 1 of 15)	intron (NM_172961, intron 1 of 15)	21605	NM_172961	ENSMUSG00000057880	Abat	4-aminobutyrate aminotransferase	cluster_2
Nsd1_12HA_ChIP_mESC_mm10_vs_input_default_peak_16585	chr2	30051433	30052743	+	568	Intergenic	PB1D9|SINE|Alu	-3209	NM_001008498	ENSMUSG00000039715	Wdr34	WD repeat domain 34	cluster_2
Nsd1_12HA_ChIP_mESC_mm10_vs_input_default_peak_21410	chr4	131135452	131136158	+	566	Intergenic	Intergenic	-125331	NR_130167	ENSMUSG00000086262	A930031H19Rik	RIKEN cDNA A930031H19 gene	cluster_3
Nsd1_12HA_ChIP_mESC_mm10_vs_input_default_peak_280	chr1	37129976	37131730	+	566	intron (NM_001370829, intron 14 of 16)	L1MD|LINE|L1	-87425	NM_001282010	ENSMUSG00000026114	Cnga3	cyclic nucleotide gated channel alpha 3	cluster_2
Nsd1_12HA_ChIP_mESC_mm10_vs_input_default_peak_12891	chr17	27230331	27231196	+	566	Intergenic	Intergenic	17303	NR_131118	ENSMUSG00000117916	9630028I04Rik	RIKEN cDNA 9630028I04 gene	cluster_3
Nsd1_12HA_ChIP_mESC_mm10_vs_input_default_peak_28718	chr8	19705071	19705837	+	566	Intergenic	Intergenic	-24122	NM_001270553	ENSMUSG00000095294	Gm21119	predicted gene, 21119	cluster_2
Nsd1_12HA_ChIP_mESC_mm10_vs_input_default_peak_13317	chr17	33903458	33904615	+	565	intron (NM_001369206, intron 1 of 2)	intron (NM_001369206, intron 1 of 2)	946	NM_001369206	ENSMUSG00000092349	Smim40	small integral membrane protein 40	cluster_1
Nsd1_12HA_ChIP_mESC_mm10_vs_input_default_peak_12974	chr17	28222530	28223189	+	564	intron (NM_027185, intron 5 of 10)	RLTR16|LTR|ERVK	-9895	NM_011145	ENSMUSG00000002250	Ppard	peroxisome proliferator activator receptor delta	cluster_2
Nsd1_12HA_ChIP_mESC_mm10_vs_input_default_peak_9217	chr14	21486121	21487583	+	561	Intergenic	B2_Mm2|SINE|B2	-12918	NM_001205241	ENSMUSG00000021767	Kat6b	K(lysine) acetyltransferase 6B	cluster_2
Nsd1_12HA_ChIP_mESC_mm10_vs_input_default_peak_6221	chr11	113700210	113700911	+	560	intron (NM_029794, intron 5 of 6)	intron (NM_029794, intron 5 of 6)	8966	NM_001362806	ENSMUSG00000018727	Cpsf4l	cleavage and polyadenylation specific factor 4-like	cluster_3
Nsd1_12HA_ChIP_mESC_mm10_vs_input_default_peak_850	chr1	110904380	110905111	+	560	intron (NM_001081386, intron 9 of 11)	tRNA-Lys-AAG|tRNA|tRNA	72848	NM_001356415	ENSMUSG00000047216	Cdh19	cadherin 19, type 2	cluster_3
Nsd1_12HA_ChIP_mESC_mm10_vs_input_default_peak_25434	chr6	65011920	65013020	+	559	Intergenic	B2_Mm2|SINE|B2	-30121	NM_001355250	ENSMUSG00000029920	Smarcad1	SWI/SNF-related, matrix-associated actin-dependent regulator of chromatin, subfamily a, containing DEAD/H box 1	cluster_2
Nsd1_12HA_ChIP_mESC_mm10_vs_input_default_peak_3227	chr10	117217284	117218195	+	559	intron (NM_026570, intron 4 of 6)	ID|SINE|ID	6768	NM_026570	ENSMUSG00000020171	Yeats4	YEATS domain containing 4	cluster_3
Nsd1_12HA_ChIP_mESC_mm10_vs_input_default_peak_29982	chr8	111759888	111760811	+	559	Intergenic	ID_B1|SINE|B4	-16500	NM_009954	ENSMUSG00000031955	Bcar1	breast cancer anti-estrogen resistance 1	cluster_2
Nsd1_12HA_ChIP_mESC_mm10_vs_input_default_peak_16804	chr2	32781221	32782519	+	559	intron (NM_025619, intron 1 of 8)	intron (NM_025619, intron 1 of 8)	2535	NM_025619	ENSMUSG00000038987	Cfap157	cilia and flagella associated protein 157	cluster_2
Nsd1_12HA_ChIP_mESC_mm10_vs_input_default_peak_2788	chr10	80261793	80262600	+	558	intron (NR_038088, intron 1 of 4)	B1_Mus2|SINE|Alu	-1184	NM_001347119	ENSMUSG00000020150	Gamt	guanidinoacetate methyltransferase	cluster_1
Nsd1_12HA_ChIP_mESC_mm10_vs_input_default_peak_19558	chr3	96382231	96383342	+	558	intron (NR_153346, intron 2 of 3).2	intron (NR_153346, intron 2 of 3).2	5753	NR_153346		Gm26689	predicted gene, 26689	cluster_2
Nsd1_12HA_ChIP_mESC_mm10_vs_input_default_peak_29323	chr8	78718937	78719623	+	558	intron (NM_029736, intron 10 of 11)	(CTG)n|Simple_repeat|Simple_repeat	101872	NM_001191004	ENSMUSG00000031683	Lsm6	LSM6 homolog, U6 small nuclear RNA and mRNA degradation associated	cluster_3
Nsd1_12HA_ChIP_mESC_mm10_vs_input_default_peak_6067	chr11	106646179	106647146	+	558	Intergenic	RMER6A|LTR|ERVK	-33732	NM_198292	ENSMUSG00000040548	Tex2	testis expressed gene 2	cluster_3
Nsd1_12HA_ChIP_mESC_mm10_vs_input_default_peak_27654	chr7	75801171	75803088	+	557	Intergenic	Intergenic	-46209	NM_029652	ENSMUSG00000055652	Klhl25	kelch-like 25	cluster_2
Nsd1_12HA_ChIP_mESC_mm10_vs_input_default_peak_18994	chr3	34763104	34764056	+	557	Intergenic	B1_Mus2|SINE|Alu	-8495	NR_110488	ENSMUSG00000106519	Gm38509	predicted gene, 38509	cluster_2
Nsd1_12HA_ChIP_mESC_mm10_vs_input_default_peak_24088	chr5	125392019	125393058	+	557	Intergenic	B1_Mus1|SINE|Alu	-2521	NM_019639	ENSMUSG00000008348	Ubc	ubiquitin C	cluster_2
Nsd1_12HA_ChIP_mESC_mm10_vs_input_default_peak_540	chr1	72232137	72232979	+	557	Intergenic	B1_Mm|SINE|Alu	-11435	NR_155355		D230017M19Rik	RIKEN cDNA D230017M19 gene	cluster_1
Nsd1_12HA_ChIP_mESC_mm10_vs_input_default_peak_8007	chr13	13516173	13517582	+	557	Intergenic	Intergenic	-73532	NM_010748	ENSMUSG00000019726	Lyst	lysosomal trafficking regulator	cluster_3
Nsd1_12HA_ChIP_mESC_mm10_vs_input_default_peak_25468	chr6	67238722	67239641	+	557	Intergenic	RLTR42-int|LTR|ERVK	-27798	NM_001113565	ENSMUSG00000036371	Serbp1	serpine1 mRNA binding protein 1	cluster_2
Nsd1_12HA_ChIP_mESC_mm10_vs_input_default_peak_26889	chr7	19889947	19890485	+	557	Intergenic	B4|SINE|B4	-2251	NM_177036	ENSMUSG00000049848	Ceacam19	carcinoembryonic antigen-related cell adhesion molecule 19	cluster_3
Nsd1_12HA_ChIP_mESC_mm10_vs_input_default_peak_26138	chr6	122690062	122691810	+	557	Intergenic	B1_Mus2|SINE|Alu	-16553	NM_001289831	ENSMUSG00000012396	Nanog	Nanog homeobox	cluster_2
Nsd1_12HA_ChIP_mESC_mm10_vs_input_default_peak_18757	chr2	181629517	181630542	+	556	intron (NM_133701, intron 6 of 20)	B2_Mm2|SINE|B2	28710	NM_133701	ENSMUSG00000002455	Prpf6	pre-mRNA splicing factor 6	cluster_3
Nsd1_12HA_ChIP_mESC_mm10_vs_input_default_peak_8220	chr13	28908934	28910487	+	556	Intergenic	Intergenic	-24288	NR_045053		2610307P16Rik	RIKEN cDNA 2610307P16 gene	cluster_3
Nsd1_12HA_ChIP_mESC_mm10_vs_input_default_peak_18183	chr2	163050984	163052414	+	554	Intergenic	Intergenic	-2936	NM_008652	ENSMUSG00000017861	Mybl2	myeloblastosis oncogene-like 2	cluster_1
Nsd1_12HA_ChIP_mESC_mm10_vs_input_default_peak_18277	chr2	165795594	165796378	+	554	intron (NM_001363020, intron 18 of 22)	intron (NM_001363020, intron 18 of 22)	62187	NM_001252585	ENSMUSG00000039671	Zmynd8	zinc finger, MYND-type containing 8	cluster_2
Nsd1_12HA_ChIP_mESC_mm10_vs_input_default_peak_29367	chr8	83655810	83657704	+	554	intron (NM_018771, intron 1 of 6)	intron (NM_018771, intron 1 of 6)	4079	NM_018771	ENSMUSG00000019433	Gipc1	GIPC PDZ domain containing family, member 1	cluster_2
Nsd1_12HA_ChIP_mESC_mm10_vs_input_default_peak_5194	chr11	87462085	87462951	+	553	intron (NM_031386, intron 2 of 30)	intron (NM_031386, intron 2 of 30)	34927	NM_001199293	ENSMUSG00000010342	Tex14	testis expressed gene 14	cluster_2
Nsd1_12HA_ChIP_mESC_mm10_vs_input_default_peak_11988	chr16	29982279	29983333	+	552	Intergenic	Intergenic	-3682	NR_037689	ENSMUSG00000075286	Gm1968	predicted gene 1968	cluster_3
Nsd1_12HA_ChIP_mESC_mm10_vs_input_default_peak_13099	chr17	29193812	29195159	+	552	intron (NM_001360239, intron 9 of 21)	intron (NM_001360239, intron 9 of 21)	43305	NM_153166	ENSMUSG00000024008	Cpne5	copine V	cluster_2
Nsd1_12HA_ChIP_mESC_mm10_vs_input_default_peak_10333	chr15	34066954	34068571	+	552	Intergenic	Intergenic	-14957	NM_001357926	ENSMUSG00000022255	Mtdh	metadherin	cluster_2
Nsd1_12HA_ChIP_mESC_mm10_vs_input_default_peak_11698	chr16	13436550	13437849	+	551	Intergenic	CpG	-12324	NR_030549	ENSMUSG00000076972	Mir193b	microRNA 193b	cluster_2
Nsd1_12HA_ChIP_mESC_mm10_vs_input_default_peak_8330	chr13	43695795	43696366	+	549	Intergenic	B1_Mm|SINE|Alu	-20711	NR_046022	ENSMUSG00000110016	Gm20751	predicted gene, 20751	cluster_3
Nsd1_12HA_ChIP_mESC_mm10_vs_input_default_peak_5876	chr11	102342831	102343884	+	549	Intergenic	Intergenic	21924	NM_011403	ENSMUSG00000006574	Slc4a1	solute carrier family 4 (anion exchanger), member 1	cluster_2
Nsd1_12HA_ChIP_mESC_mm10_vs_input_default_peak_22696	chr5	24637846	24638749	+	549	Intergenic	MTD|LTR|ERVL-MaLR	-7156	NR_003953	ENSMUSG00000038165	1700022A21Rik	glycerol-3-phosphate dehydrogenase 1-like pseudogene	cluster_3
Nsd1_12HA_ChIP_mESC_mm10_vs_input_default_peak_22066	chr4	141568508	141570737	+	546	Intergenic	B2_Mm2|SINE|B2	23460	NR_030695		B330016D10Rik	RIKEN cDNA B330016D10 gene	cluster_1
Nsd1_12HA_ChIP_mESC_mm10_vs_input_default_peak_10721	chr15	78845904	78847811	+	546	intron (NM_027219, intron 1 of 2)	B1_Mm|SINE|Alu	4210	NM_027219	ENSMUSG00000049521	Cdc42ep1	CDC42 effector protein (Rho GTPase binding) 1	cluster_2
Nsd1_12HA_ChIP_mESC_mm10_vs_input_default_peak_3595	chr11	4854240	4857433	+	545	Intergenic	Intergenic	-6292	NM_001361677	ENSMUSG00000009073	Nf2	neurofibromin 2	cluster_2
Nsd1_12HA_ChIP_mESC_mm10_vs_input_default_peak_16395	chr2	20666599	20668748	+	545	intron (NM_001081006, intron 4 of 21)	B1_Mus1|SINE|Alu	148160	NM_001177631	ENSMUSG00000036617	Etl4	enhancer trap locus 4	cluster_1
Nsd1_12HA_ChIP_mESC_mm10_vs_input_default_peak_2374	chr10	61193799	61194799	+	545	Intergenic	Intergenic	19037	NM_001017409	ENSMUSG00000020096	Tbata	thymus, brain and testes associated	cluster_3
Nsd1_12HA_ChIP_mESC_mm10_vs_input_default_peak_27641	chr7	73648159	73648954	+	545	Intergenic	B1_Mus2|SINE|Alu	38007	NR_033604	ENSMUSG00000108337	Gm4971	Smad nuclear interacting protein 1 pseudogene	cluster_3
Nsd1_12HA_ChIP_mESC_mm10_vs_input_default_peak_20080	chr3	153939735	153941603	+	545	intron (NM_007382, intron 2 of 11)	intron (NM_007382, intron 2 of 11)	3974	NM_007382	ENSMUSG00000062908	Acadm	acyl-Coenzyme A dehydrogenase, medium chain	cluster_1
Nsd1_12HA_ChIP_mESC_mm10_vs_input_default_peak_31100	chr9	62201930	62202771	+	545	Intergenic	Intergenic	41750	NR_040769	ENSMUSG00000111232	A730043L09Rik	RIKEN cDNA A730043L09 gene	cluster_3
Nsd1_12HA_ChIP_mESC_mm10_vs_input_default_peak_29869	chr8	107561636	107562589	+	545	Intergenic	Intergenic	10868	NR_029553	ENSMUSG00000065439	Mir140	microRNA 140	cluster_3
Nsd1_12HA_ChIP_mESC_mm10_vs_input_default_peak_6772	chr12	8546636	8547456	+	545	intron (NM_177802, intron 2 of 6)	intron (NM_177802, intron 2 of 6)	-7480	NM_001038660	ENSMUSG00000020600	Slc7a15	solute carrier family 7 (cationic amino acid transporter, y+ system), member 15	cluster_3
Nsd1_12HA_ChIP_mESC_mm10_vs_input_default_peak_14186	chr17	86906654	86907231	+	544	Intergenic	ID_B1|SINE|B4	-10406	NM_001277980	ENSMUSG00000037689	Tmem247	transmembrane protein 247	cluster_3
Nsd1_12HA_ChIP_mESC_mm10_vs_input_default_peak_6062	chr11	106634151	106637321	+	544	Intergenic	Intergenic	-22806	NM_198292	ENSMUSG00000040548	Tex2	testis expressed gene 2	cluster_2
Nsd1_12HA_ChIP_mESC_mm10_vs_input_default_peak_31039	chr9	58277815	58281630	+	544	Intergenic	MLTR25A|LTR|ERVK	26558	NR_028146	ENSMUSG00000032333	Stoml1	stomatin-like 1	cluster_2
Nsd1_12HA_ChIP_mESC_mm10_vs_input_default_peak_242	chr1	36291192	36291972	+	544	Intergenic	Intergenic	-16151	NM_001172205	ENSMUSG00000037447	Arid5a	AT rich interactive domain 5A (MRF1-like)	cluster_3
Nsd1_12HA_ChIP_mESC_mm10_vs_input_default_peak_6632	chr11	120665512	120666777	+	544	Intergenic	B1_Mus2|SINE|Alu	-5307	NM_175263	ENSMUSG00000042988	Notum	notum palmitoleoyl-protein carboxylesterase	cluster_2
Nsd1_12HA_ChIP_mESC_mm10_vs_input_default_peak_25254	chr6	47608212	47609415	+	544	Intergenic	Intergenic	-13783	NM_007971	ENSMUSG00000029687	Ezh2	enhancer of zeste 2 polycomb repressive complex 2 subunit	cluster_3
Nsd1_12HA_ChIP_mESC_mm10_vs_input_default_peak_10987	chr15	84665196	84666031	+	544	intron (NM_001346662, intron 1 of 8)	intron (NM_001346662, intron 1 of 8)	2407	NM_001346662	ENSMUSG00000036106	Prr5	proline rich 5 (renal)	cluster_2
Nsd1_12HA_ChIP_mESC_mm10_vs_input_default_peak_6604	chr11	120028457	120030226	+	544	intron (NM_001198785, intron 1 of 13)	B1_Mus2|SINE|Alu	12440	NM_001198787	ENSMUSG00000025375	Aatk	apoptosis-associated tyrosine kinase	cluster_2
Nsd1_12HA_ChIP_mESC_mm10_vs_input_default_peak_1185	chr1	136672718	136675497	+	544	Intergenic	B1_Mur1|SINE|Alu	-9289	NR_045324	ENSMUSG00000097113	Gm19705	predicted gene, 19705	cluster_1
Nsd1_12HA_ChIP_mESC_mm10_vs_input_default_peak_2638	chr10	74719259	74719788	+	542	Intergenic	RLTR1B-int|LTR|ERV1	-247654	NM_010311	ENSMUSG00000040009	Gnaz	guanine nucleotide binding protein, alpha z subunit	cluster_3
Nsd1_12HA_ChIP_mESC_mm10_vs_input_default_peak_32617	chrX	153280774	153282491	+	542	intron (NM_173780, intron 1 of 6)	intron (NM_173780, intron 1 of 6)	43884	NM_173780	ENSMUSG00000041649	Klf8	Kruppel-like factor 8	cluster_3
Nsd1_12HA_ChIP_mESC_mm10_vs_input_default_peak_25461	chr6	67145420	67147883	+	542	Intergenic	Intergenic	-109244	NM_007836	ENSMUSG00000036390	Gadd45a	growth arrest and DNA-damage-inducible 45 alpha	cluster_2
Nsd1_12HA_ChIP_mESC_mm10_vs_input_default_peak_1692	chr1	182102535	182103917	+	542	Intergenic	B2_Mm1a|SINE|B2	-21511	NM_012058	ENSMUSG00000026511	Srp9	signal recognition particle 9	cluster_2
Nsd1_12HA_ChIP_mESC_mm10_vs_input_default_peak_10408	chr15	38246482	38247363	+	542	Intergenic	B1_Mus1|SINE|Alu	27719	NM_008757	ENSMUSG00000061923	Odf1	outer dense fiber of sperm tails 1	cluster_3
Nsd1_12HA_ChIP_mESC_mm10_vs_input_default_peak_229	chr1	36013165	36015737	+	541	Intergenic	ORR1B1-int|LTR|ERVL-MaLR	-53949	NM_015818	ENSMUSG00000045216	Hs6st1	heparan sulfate 6-O-sulfotransferase 1	cluster_2
Nsd1_12HA_ChIP_mESC_mm10_vs_input_default_peak_24783	chr5	146892159	146894473	+	541	Intergenic	Intergenic	48245	NM_026864	ENSMUSG00000029641	Rasl11a	RAS-like, family 11, member A	cluster_2
Nsd1_12HA_ChIP_mESC_mm10_vs_input_default_peak_29853	chr8	107286974	107288253	+	541	intron (NR_039557, intron 2 of 3).3	intron (NR_039557, intron 2 of 3).3	-5857	NM_133957	ENSMUSG00000003847	Nfat5	nuclear factor of activated T cells 5	cluster_2
Nsd1_12HA_ChIP_mESC_mm10_vs_input_default_peak_3851	chr11	21236385	21238635	+	541	Intergenic	ID_B1|SINE|B4	-1522	NM_001290628	ENSMUSG00000020128	Vps54	VPS54 GARP complex subunit	cluster_1
Nsd1_12HA_ChIP_mESC_mm10_vs_input_default_peak_26731	chr7	11389477	11390456	+	541	Intergenic	B1_Mus1|SINE|Alu	-7949	NM_001110316	ENSMUSG00000070828	Zscan4f	zinc finger and SCAN domain containing 4F	cluster_3
Nsd1_12HA_ChIP_mESC_mm10_vs_input_default_peak_8057	chr13	21249789	21250675	+	541	Intergenic	B1_Mus2|SINE|Alu	42454	NM_010343	ENSMUSG00000004344	Gpx5	glutathione peroxidase 5	cluster_3
Nsd1_12HA_ChIP_mESC_mm10_vs_input_default_peak_26263	chr6	125577519	125579524	+	540	intron (NM_011708, intron 6 of 51)	intron (NM_011708, intron 6 of 51)	25573	NM_011708	ENSMUSG00000001930	Vwf	Von Willebrand factor	cluster_2
Nsd1_12HA_ChIP_mESC_mm10_vs_input_default_peak_30918	chr9	53795887	53797453	+	538	intron (NM_028060, intron 1 of 7)	intron (NM_028060, intron 1 of 7)	25135	NM_028060	ENSMUSG00000042195	Slc35f2	solute carrier family 35, member F2	cluster_2
Nsd1_12HA_ChIP_mESC_mm10_vs_input_default_peak_26428	chr6	140607985	140609211	+	537	Intergenic	Intergenic	-14065	NM_178803	ENSMUSG00000030232	Aebp2	AE binding protein 2	cluster_2
Nsd1_12HA_ChIP_mESC_mm10_vs_input_default_peak_26469	chr6	143139075	143143577	+	536	intron (NR_153819, intron 5 of 8)	B1_Mus1|SINE|Alu	12605	NR_153819		Gm31108	predicted gene, 31108	cluster_2
Nsd1_12HA_ChIP_mESC_mm10_vs_input_default_peak_9517	chr14	47569984	47574657	+	534	Intergenic	Intergenic	-3886	NM_172599	ENSMUSG00000037526	Atg14	autophagy related 14	cluster_2
Nsd1_12HA_ChIP_mESC_mm10_vs_input_default_peak_8939	chr13	100721092	100722594	+	534	intron (NM_009874, intron 3 of 11)	RLTR17|LTR|ERVK	9099	NM_009874	ENSMUSG00000069089	Cdk7	cyclin-dependent kinase 7	cluster_2
Nsd1_12HA_ChIP_mESC_mm10_vs_input_default_peak_19562	chr3	96401696	96402766	+	533	Intergenic	tRNA-Asn-AAC|tRNA|tRNA	12602	NR_001579	ENSMUSG00000064796	Terc	telomerase RNA component	cluster_2
Nsd1_12HA_ChIP_mESC_mm10_vs_input_default_peak_29877	chr8	107599089	107600976	+	533	Intergenic	B1_Mus2|SINE|Alu	-11550	NM_010817	ENSMUSG00000039067	Psmd7	proteasome (prosome, macropain) 26S subunit, non-ATPase, 7	cluster_2
Nsd1_12HA_ChIP_mESC_mm10_vs_input_default_peak_8008	chr13	13529380	13530208	+	531	Intergenic	B1F|SINE|Alu	-60615	NM_010748	ENSMUSG00000019726	Lyst	lysosomal trafficking regulator	cluster_3
Nsd1_12HA_ChIP_mESC_mm10_vs_input_default_peak_13712	chr17	47955982	47956939	+	531	Intergenic	B1_Mus1|SINE|Alu	-31828	NM_001110825	ENSMUSG00000023991	Foxp4	forkhead box P4	cluster_2
Nsd1_12HA_ChIP_mESC_mm10_vs_input_default_peak_20269	chr4	34770946	34772085	+	531	intron (NM_001330757, intron 1 of 2)	B1_Mus2|SINE|Alu	6851	NR_138487	ENSMUSG00000028295	Smim8	small integral membrane protein 8	cluster_3
Nsd1_12HA_ChIP_mESC_mm10_vs_input_default_peak_9990	chr14	81479334	81480294	+	530	Intergenic	ORR1A3-int|LTR|ERVL-MaLR	1479512	NM_001351947	ENSMUSG00000022026	Olfm4	olfactomedin 4	cluster_3
Nsd1_12HA_ChIP_mESC_mm10_vs_input_default_peak_4812	chr11	75581252	75582719	+	530	Intergenic	B1_Mus1|SINE|Alu	-6094	NM_008850	ENSMUSG00000017781	Pitpna	phosphatidylinositol transfer protein, alpha	cluster_3
Nsd1_12HA_ChIP_mESC_mm10_vs_input_default_peak_28886	chr8	34727671	34728554	+	530	Intergenic	Intergenic	-79498	NM_176933	ENSMUSG00000031530	Dusp4	dual specificity phosphatase 4	cluster_3
Nsd1_12HA_ChIP_mESC_mm10_vs_input_default_peak_7991	chr13	12499344	12500318	+	530	intron (NM_133643, intron 4 of 5)	B1_Mus2|SINE|Alu	20619	NM_133643	ENSMUSG00000095105	Edaradd	EDAR (ectodysplasin-A receptor)-associated death domain	cluster_3
Nsd1_12HA_ChIP_mESC_mm10_vs_input_default_peak_29289	chr8	75023041	75024042	+	530	intron (NM_178017, intron 8 of 10)	ID_B1|SINE|B4	7319	NM_001316754	ENSMUSG00000034518	Hmgxb4	HMG box domain containing 4	cluster_2
Nsd1_12HA_ChIP_mESC_mm10_vs_input_default_peak_7618	chr12	87409359	87411024	+	530	Intergenic	ID_B1|SINE|B4	-21836	NM_011479	ENSMUSG00000021036	Sptlc2	serine palmitoyltransferase, long chain base subunit 2	cluster_2
Nsd1_12HA_ChIP_mESC_mm10_vs_input_default_peak_29846	chr8	107222649	107223752	+	530	Intergenic	ID|SINE|ID	-32964	NR_039557	ENSMUSG00000093061	Mir5098	microRNA 5098	cluster_3
Nsd1_12HA_ChIP_mESC_mm10_vs_input_default_peak_29628	chr8	95177157	95178107	+	530	Intergenic	B1_Mur1|SINE|Alu	-35092	NM_001145831	ENSMUSG00000031788	Kifc3	kinesin family member C3	cluster_2
Nsd1_12HA_ChIP_mESC_mm10_vs_input_default_peak_14746	chr18	49754361	49755647	+	530	intron (NM_026854, intron 1 of 5)	AT_rich|Low_complexity|Low_complexity	597	NM_026854	ENSMUSG00000024505	Dtwd2	DTW domain containing 2	cluster_2
Nsd1_12HA_ChIP_mESC_mm10_vs_input_default_peak_5746	chr11	100510197	100510927	+	530	intron (NM_134037, intron 11 of 27)	MYSERV-int|LTR|ERVK	17438	NM_001199296	ENSMUSG00000020917	Acly	ATP citrate lyase	cluster_3
Nsd1_12HA_ChIP_mESC_mm10_vs_input_default_peak_3968	chr11	32678608	32679821	+	530	intron (NM_001363355, intron 2 of 12)	intron (NM_001363355, intron 2 of 12)	36659	NM_001271349	ENSMUSG00000020271	Fbxw11	F-box and WD-40 domain protein 11	cluster_2
Nsd1_12HA_ChIP_mESC_mm10_vs_input_default_peak_1329	chr1	153499263	153501256	+	530	Intergenic	ERVB7_2B-LTR_MM|LTR|ERVK	-12599	NM_007842	ENSMUSG00000042699	Dhx9	DEAH (Asp-Glu-Ala-His) box polypeptide 9	cluster_2
Nsd1_12HA_ChIP_mESC_mm10_vs_input_default_peak_14662	chr18	38583423	38586229	+	529	Intergenic	Intergenic	16521	NM_011898	ENSMUSG00000024427	Spry4	sprouty RTK signaling antagonist 4	cluster_2
Nsd1_12HA_ChIP_mESC_mm10_vs_input_default_peak_10694	chr15	77888348	77889501	+	529	Intergenic	B1_Mus2|SINE|Alu	40070	NM_019913	ENSMUSG00000005354	Txn2	thioredoxin 2	cluster_2
Nsd1_12HA_ChIP_mESC_mm10_vs_input_default_peak_26159	chr6	122768987	122770677	+	529	Intergenic	Intergenic	-27087	NM_011401	ENSMUSG00000003153	Slc2a3	solute carrier family 2 (facilitated glucose transporter), member 3	cluster_2
Nsd1_12HA_ChIP_mESC_mm10_vs_input_default_peak_4433	chr11	60923066	60923956	+	529	intron (NR_027800, intron 1 of 1)	PB1D9|SINE|Alu	8356	NR_027800	ENSMUSG00000042549	Map2k3os	mitogen-activated protein kinase kinase 3, opposite strand	cluster_2
Nsd1_12HA_ChIP_mESC_mm10_vs_input_default_peak_23901	chr5	122067922	122069136	+	529	Intergenic	MIR3|SINE|MIR	-18678	NM_001312908	ENSMUSG00000042589	Cux2	cut-like homeobox 2	cluster_2
Nsd1_12HA_ChIP_mESC_mm10_vs_input_default_peak_29014	chr8	48202071	48202908	+	529	Intergenic	RSINE1|SINE|B4	92476	NM_001161515	ENSMUSG00000031562	Dctd	dCMP deaminase	cluster_3
Nsd1_12HA_ChIP_mESC_mm10_vs_input_default_peak_21732	chr4	135300917	135301876	+	528	Intergenic	Intergenic	-28636	NM_013885	ENSMUSG00000037242	Clic4	chloride intracellular channel 4 (mitochondrial)	cluster_2
Nsd1_12HA_ChIP_mESC_mm10_vs_input_default_peak_22784	chr5	30881338	30882229	+	526	Intergenic	B1_Mus1|SINE|Alu	-7069	NM_174849	ENSMUSG00000029165	Agbl5	ATP/GTP binding protein-like 5	cluster_3
Nsd1_12HA_ChIP_mESC_mm10_vs_input_default_peak_24788	chr5	146933323	146934207	+	526	Intergenic	B1_Mus2|SINE|Alu	-14892	NM_025652	ENSMUSG00000016503	Gtf3a	general transcription factor III A	cluster_3
Nsd1_12HA_ChIP_mESC_mm10_vs_input_default_peak_20643	chr4	83428970	83429915	+	526	intron (NR_152449, intron 3 of 12)	B1_Mur2|SINE|Alu	11718	NM_001358795	ENSMUSG00000028483	Snapc3	small nuclear RNA activating complex, polypeptide 3	cluster_3
Nsd1_12HA_ChIP_mESC_mm10_vs_input_default_peak_28889	chr8	35222292	35223066	+	526	Intergenic	B1_Mus2|SINE|Alu	-153080	NM_001364450	ENSMUSG00000046794	Ppp1r3b	protein phosphatase 1, regulatory subunit 3B	cluster_3
Nsd1_12HA_ChIP_mESC_mm10_vs_input_default_peak_26796	chr7	16754790	16756362	+	526	Intergenic	Intergenic	17132	NM_198613	ENSMUSG00000008036	Ap2s1	adaptor-related protein complex 2, sigma 1 subunit	cluster_2
Nsd1_12HA_ChIP_mESC_mm10_vs_input_default_peak_10221	chr15	8721466	8722881	+	526	Intergenic	Intergenic	-11366	NM_148938	ENSMUSG00000005360	Slc1a3	solute carrier family 1 (glial high affinity glutamate transporter), member 3	cluster_2
Nsd1_12HA_ChIP_mESC_mm10_vs_input_default_peak_7226	chr12	72725767	72728229	+	526	Intergenic	B2_Mm1a|SINE|B2	-34213	NM_008910	ENSMUSG00000021096	Ppm1a	protein phosphatase 1A, magnesium dependent, alpha isoform	cluster_2
Nsd1_12HA_ChIP_mESC_mm10_vs_input_default_peak_26106	chr6	122352514	122354807	+	526	Intergenic	RLTR15|LTR|ERVK	-13433	NM_001271579	ENSMUSG00000040669	Phc1	polyhomeotic 1	cluster_2
Nsd1_12HA_ChIP_mESC_mm10_vs_input_default_peak_12988	chr17	28368638	28369271	+	526	Intergenic	B1_Mm|SINE|Alu	-3738	NM_021478	ENSMUSG00000037446	Tulp1	tubby like protein 1	cluster_3
Nsd1_12HA_ChIP_mESC_mm10_vs_input_default_peak_21801	chr4	136152898	136153361	+	526	Intergenic	B3|SINE|B2	9307	NM_008321	ENSMUSG00000007872	Id3	inhibitor of DNA binding 3	cluster_3
Nsd1_12HA_ChIP_mESC_mm10_vs_input_default_peak_7648	chr12	100161968	100163099	+	524	Intergenic	Intergenic	-2880	NM_183155	ENSMUSG00000021179	Nrde2	nrde-2 necessary for RNA interference, domain containing	cluster_2
Nsd1_12HA_ChIP_mESC_mm10_vs_input_default_peak_5872	chr11	102328006	102331099	+	522	Intergenic	RLTR11B|LTR|ERVK	-8690	NM_001362547	ENSMUSG00000020923	Ubtf	upstream binding transcription factor, RNA polymerase I	cluster_2
Nsd1_12HA_ChIP_mESC_mm10_vs_input_default_peak_18436	chr2	167767904	167770103	+	520	Intergenic	Intergenic	77826	NR_015500	ENSMUSG00000006462	A530013C23Rik	RIKEN cDNA A530013C23 gene	cluster_2
Nsd1_12HA_ChIP_mESC_mm10_vs_input_default_peak_26810	chr7	16951438	16952223	+	519	Intergenic	MER5A|DNA|hAT-Charlie	7148	NM_001099636	ENSMUSG00000070802	Pnmal2	PNMA-like 2	cluster_3
Nsd1_12HA_ChIP_mESC_mm10_vs_input_default_peak_18688	chr2	175013520	175014876	+	519	Intergenic	Intergenic	53571	NM_001085546	ENSMUSG00000078905	Gm14393	predicted gene 14393	cluster_2
Nsd1_12HA_ChIP_mESC_mm10_vs_input_default_peak_14360	chr18	20761730	20762904	+	519	Intergenic	MTC-int|LTR|ERVL-MaLR	-15913	NM_019737	ENSMUSG00000056124	B4galt6	UDP-Gal:betaGlcNAc beta 1,4-galactosyltransferase, polypeptide 6	cluster_2
Nsd1_12HA_ChIP_mESC_mm10_vs_input_default_peak_3956	chr11	32186385	32187622	+	518	Intergenic	B1_Mus1|SINE|Alu	13276	NM_008374	ENSMUSG00000020279	Il9r	interleukin 9 receptor	cluster_3
Nsd1_12HA_ChIP_mESC_mm10_vs_input_default_peak_29049	chr8	57737119	57737868	+	518	Intergenic	ID_B1|SINE|B4	-84438	NM_001167981	ENSMUSG00000031608	Galnt7	polypeptide N-acetylgalactosaminyltransferase 7	cluster_2
Nsd1_12HA_ChIP_mESC_mm10_vs_input_default_peak_12701	chr17	15680330	15681073	+	517	Intergenic	Intergenic	-24266	NM_007690	ENSMUSG00000023852	Chd1	chromodomain helicase DNA binding protein 1	cluster_2
Nsd1_12HA_ChIP_mESC_mm10_vs_input_default_peak_5717	chr11	100307500	100309591	+	517	Intergenic	Intergenic	-11404	NM_011508	ENSMUSG00000035530	Eif1	eukaryotic translation initiation factor 1	cluster_2
Nsd1_12HA_ChIP_mESC_mm10_vs_input_default_peak_15665	chr19	24686014	24686671	+	517	intron (NM_175013, intron 10 of 10)	B1_Mus2|SINE|Alu	12334	NM_183160	ENSMUSG00000048572	Tmem252	transmembrane protein 252	cluster_3
Nsd1_12HA_ChIP_mESC_mm10_vs_input_default_peak_24029	chr5	124075998	124077022	+	517	intron (NM_019875, intron 8 of 11)	intron (NM_019875, intron 8 of 11)	19288	NM_019875	ENSMUSG00000029408	Abcb9	ATP-binding cassette, sub-family B (MDR/TAP), member 9	cluster_3
Nsd1_12HA_ChIP_mESC_mm10_vs_input_default_peak_12763	chr17	24192720	24193914	+	517	intron (NM_173186, intron 1 of 7)	B1_Mur1|SINE|Alu	6640	NM_001163853	ENSMUSG00000036473	Tbc1d24	TBC1 domain family, member 24	cluster_3
Nsd1_12HA_ChIP_mESC_mm10_vs_input_default_peak_29354	chr8	83159999	83161105	+	517	Intergenic	B1_Mm|SINE|Alu	-4800	NM_027758	ENSMUSG00000031709	Tbc1d9	TBC1 domain family, member 9	cluster_2
Nsd1_12HA_ChIP_mESC_mm10_vs_input_default_peak_27792	chr7	80830474	80831814	+	516	Intergenic	B1_Mus2|SINE|Alu	-27813	NM_016721	ENSMUSG00000030536	Iqgap1	IQ motif containing GTPase activating protein 1	cluster_2
Nsd1_12HA_ChIP_mESC_mm10_vs_input_default_peak_4692	chr11	70516025	70516996	+	516	Intergenic	Intergenic	-1894	NM_001013607	ENSMUSG00000020830	Vmo1	vitelline membrane outer layer 1 homolog (chicken)	cluster_2
Nsd1_12HA_ChIP_mESC_mm10_vs_input_default_peak_31119	chr9	62829181	62830480	+	516	Intergenic	RLTR23|LTR|ERV1	-8955	NM_001033175	ENSMUSG00000032245	Cln6	ceroid-lipofuscinosis, neuronal 6	cluster_2
Nsd1_12HA_ChIP_mESC_mm10_vs_input_default_peak_817	chr1	93603553	93605322	+	516	intron (NM_145519, intron 16 of 26)	intron (NM_145519, intron 16 of 26)	31290	NM_021537	ENSMUSG00000026277	Stk25	serine/threonine kinase 25 (yeast)	cluster_2
Nsd1_12HA_ChIP_mESC_mm10_vs_input_default_peak_22720	chr5	25533256	25534111	+	516	Intergenic	B1_Mus1|SINE|Alu	3665	NR_027388	ENSMUSG00000101856	1700096K18Rik	RIKEN cDNA 1700096K18 gene	cluster_2
Nsd1_12HA_ChIP_mESC_mm10_vs_input_default_peak_24380	chr5	135897525	135898717	+	516	Intergenic	Intergenic	10202	NM_013560	ENSMUSG00000004951	Hspb1	heat shock protein 1	cluster_2
Nsd1_12HA_ChIP_mESC_mm10_vs_input_default_peak_32076	chr9	115450027	115451466	+	516	Intergenic	ID_B1|SINE|B4	68927	NR_130329	ENSMUSG00000080409	Mir467h	microRNA 467h	cluster_3
Nsd1_12HA_ChIP_mESC_mm10_vs_input_default_peak_14830	chr18	60771647	60773836	+	516	Intergenic	B2_Mm2|SINE|B2	-1855	NM_020600	ENSMUSG00000024608	Rps14	ribosomal protein S14	cluster_1
Nsd1_12HA_ChIP_mESC_mm10_vs_input_default_peak_17096	chr2	69892231	69894530	+	516	Intergenic	ID_B1|SINE|B4	-3866	NM_001303033	ENSMUSG00000044308	Ubr3	ubiquitin protein ligase E3 component n-recognin 3	cluster_1
Nsd1_12HA_ChIP_mESC_mm10_vs_input_default_peak_12186	chr16	33821079	33822108	+	516	Intergenic	B1F2|SINE|Alu	-8072	NM_010580	ENSMUSG00000022817	Itgb5	integrin beta 5	cluster_3
Nsd1_12HA_ChIP_mESC_mm10_vs_input_default_peak_1321	chr1	153373464	153375099	+	516	Intergenic	URR1A|DNA|hAT-Charlie	39952	NR_033736		E330020D12Rik	Riken cDNA E330020D12 gene	cluster_2
Nsd1_12HA_ChIP_mESC_mm10_vs_input_default_peak_30461	chr9	20544669	20545302	+	516	Intergenic	PB1D10|SINE|Alu	-23566	NM_001135019	ENSMUSG00000060510	Zfp266	zinc finger protein 266	cluster_2
Nsd1_12HA_ChIP_mESC_mm10_vs_input_default_peak_5443	chr11	96016787	96017499	+	516	Intergenic	Intergenic	-7402	NM_008119	ENSMUSG00000014351	Gip	gastric inhibitory polypeptide	cluster_2
Nsd1_12HA_ChIP_mESC_mm10_vs_input_default_peak_18331	chr2	166013406	166014532	+	516	intron (NM_008679, intron 1 of 22)	B1_Mus2|SINE|Alu	21332	NM_008679	ENSMUSG00000027678	Ncoa3	nuclear receptor coactivator 3	cluster_2
Nsd1_12HA_ChIP_mESC_mm10_vs_input_default_peak_3154	chr10	108298363	108299052	+	516	Intergenic	B1_Mm|SINE|Alu	-33482	NM_054056	ENSMUSG00000035873	Pawr	PRKC, apoptosis, WT1, regulator	cluster_2
Nsd1_12HA_ChIP_mESC_mm10_vs_input_default_peak_1607	chr1	179696789	179697653	+	516	intron (NM_001370897, intron 22 of 22)	intron (NM_001370897, intron 22 of 22)	28990	NM_178653	ENSMUSG00000038936	Sccpdh	saccharopine dehydrogenase (putative)	cluster_3
Nsd1_12HA_ChIP_mESC_mm10_vs_input_default_peak_21116	chr4	123964372	123965001	+	516	Intergenic	B1_Mus2|SINE|Alu	47253	NM_017475	ENSMUSG00000028646	Rragc	Ras-related GTP binding C	cluster_3
Nsd1_12HA_ChIP_mESC_mm10_vs_input_default_peak_7330	chr12	76918494	76920342	+	516	intron (NM_145927, intron 11 of 11)	intron (NM_145927, intron 11 of 11)	42830	NM_001361663	ENSMUSG00000059436	Max	Max protein	cluster_2
Nsd1_12HA_ChIP_mESC_mm10_vs_input_default_peak_2279	chr10	56400957	56402385	+	516	Intergenic	B1_Mus2|SINE|Alu	24371	NM_010288	ENSMUSG00000050953	Gja1	gap junction protein, alpha 1	cluster_3
Nsd1_12HA_ChIP_mESC_mm10_vs_input_default_peak_9736	chr14	59366583	59367653	+	516	Intergenic	Intergenic	-1628	NM_199015	ENSMUSG00000068245	Phf11d	PHD finger protein 11D	cluster_1
Nsd1_12HA_ChIP_mESC_mm10_vs_input_default_peak_7227	chr12	72731547	72733012	+	514	Intergenic	(T)n|Simple_repeat|Simple_repeat	-28932	NM_008910	ENSMUSG00000021096	Ppm1a	protein phosphatase 1A, magnesium dependent, alpha isoform	cluster_2
Nsd1_12HA_ChIP_mESC_mm10_vs_input_default_peak_5721	chr11	100318013	100319503	+	513	Intergenic	Intergenic	-1191	NM_011508	ENSMUSG00000035530	Eif1	eukaryotic translation initiation factor 1	cluster_1
Nsd1_12HA_ChIP_mESC_mm10_vs_input_default_peak_24694	chr5	143622555	143623406	+	513	intron (NM_011182, intron 1 of 12)	CpG	533	NM_011182	ENSMUSG00000018001	Cyth3	cytohesin 3	cluster_2
Nsd1_12HA_ChIP_mESC_mm10_vs_input_default_peak_7332	chr12	76964000	76964990	+	512	Intergenic	B1_Mus1|SINE|Alu	-2247	NM_001361664	ENSMUSG00000059436	Max	Max protein	cluster_2
Nsd1_12HA_ChIP_mESC_mm10_vs_input_default_peak_8491	chr13	54377788	54378399	+	511	intron (NM_009946, intron 1 of 3)	intron (NM_009946, intron 1 of 3)	6744	NM_009946	ENSMUSG00000025867	Cplx2	complexin 2	cluster_3
Nsd1_12HA_ChIP_mESC_mm10_vs_input_default_peak_12667	chr17	12998392	12999809	+	511	Intergenic	RLTR47|LTR|ERVK	-6561	NM_175394	ENSMUSG00000060475	Wtap	Wilms tumour 1-associating protein	cluster_2
Nsd1_12HA_ChIP_mESC_mm10_vs_input_default_peak_16665	chr2	31062681	31064488	+	511	intron (NM_001038700, intron 6 of 14)	B2_Mm2|SINE|B2	32916	NM_001177650	ENSMUSG00000075415	Fnbp1	formin binding protein 1	cluster_2
Nsd1_12HA_ChIP_mESC_mm10_vs_input_default_peak_17078	chr2	69676414	69677077	+	511	intron (NM_001081087, intron 3 of 5)	intron (NM_001081087, intron 3 of 5)	6625	NM_001081087	ENSMUSG00000075307	Klhl41	kelch-like 41	cluster_3
Nsd1_12HA_ChIP_mESC_mm10_vs_input_default_peak_9943	chr14	77772958	77773636	+	511	Intergenic	B1_Mus2|SINE|Alu	25671	NR_157389		Gm1587	predicted gene 1587	cluster_3
Nsd1_12HA_ChIP_mESC_mm10_vs_input_default_peak_20771	chr4	106832846	106834228	+	511	Intergenic	B1_Mus2|SINE|Alu	-28530	NM_001347159	ENSMUSG00000034853	Acot11	acyl-CoA thioesterase 11	cluster_2
Nsd1_12HA_ChIP_mESC_mm10_vs_input_default_peak_20047	chr3	146355770	146356998	+	511	Intergenic	L1Md_T|LINE|L1	22560	NR_033542	ENSMUSG00000105602	Gm10636	predicted gene 10636	cluster_3
Nsd1_12HA_ChIP_mESC_mm10_vs_input_default_peak_340	chr1	51229823	51230637	+	511	intron (NR_045151, intron 4 of 4)	intron (NR_045151, intron 4 of 4)	-58896	NM_138741	ENSMUSG00000045954	Cavin2	caveolae associated 2	cluster_3
Nsd1_12HA_ChIP_mESC_mm10_vs_input_default_peak_12849	chr17	26580397	26581828	+	510	intron (NM_026170, intron 1 of 9)	intron (NM_026170, intron 1 of 9)	19600	NM_026170	ENSMUSG00000001576	Ergic1	endoplasmic reticulum-golgi intermediate compartment (ERGIC) 1	cluster_2
Nsd1_12HA_ChIP_mESC_mm10_vs_input_default_peak_6736	chr12	4555902	4557592	+	508	Intergenic	MLTR25A|LTR|ERVK	32634	NR_136891	ENSMUSG00000112422	Gm31938	predicted gene, 31938	cluster_2
Nsd1_12HA_ChIP_mESC_mm10_vs_input_default_peak_29607	chr8	94702813	94704221	+	506	Intergenic	Intergenic	-7275	NM_026385	ENSMUSG00000031775	Pllp	plasma membrane proteolipid	cluster_2
Nsd1_12HA_ChIP_mESC_mm10_vs_input_default_peak_25147	chr6	38361205	38363613	+	506	Intergenic	MLTR25A|LTR|ERVK	-7806	NM_001347122	ENSMUSG00000029826	Zc3hav1	zinc finger CCCH type, antiviral 1	cluster_2
Nsd1_12HA_ChIP_mESC_mm10_vs_input_default_peak_30887	chr9	49384329	49385689	+	504	intron (NM_010077, intron 1 of 7)	ID_B1|SINE|B4	42012	NM_172922	ENSMUSG00000032257	Ankk1	ankyrin repeat and kinase domain containing 1	cluster_3
Nsd1_12HA_ChIP_mESC_mm10_vs_input_default_peak_27579	chr7	65066486	65067361	+	504	intron (NM_183087, intron 1 of 9)	PB1D10|SINE|Alu	89605	NM_183087	ENSMUSG00000030518	Fam189a1	family with sequence similarity 189, member A1	cluster_2
Nsd1_12HA_ChIP_mESC_mm10_vs_input_default_peak_12603	chr17	6581549	6582034	+	504	Intergenic	B3|SINE|B2	-19880	NM_001166627	ENSMUSG00000095677	Dynlt1f	dynein light chain Tctex-type 1F	cluster_3
Nsd1_12HA_ChIP_mESC_mm10_vs_input_default_peak_5079	chr11	83784087	83785480	+	504	Intergenic	B3|SINE|B2	31146	NM_145432	ENSMUSG00000000976	Heatr6	HEAT repeat containing 6	cluster_3
Nsd1_12HA_ChIP_mESC_mm10_vs_input_default_peak_10723	chr15	78867529	78868577	+	504	Intergenic	ID_B1|SINE|B4	-9137	NM_145929	ENSMUSG00000033128	Gga1	golgi associated, gamma adaptin ear containing, ARF binding protein 1	cluster_2
Nsd1_12HA_ChIP_mESC_mm10_vs_input_default_peak_27107	chr7	28656542	28657490	+	503	Intergenic	B1_Mus2|SINE|Alu	-26103	NM_175319	ENSMUSG00000037469	Acp7	acid phosphatase 7, tartrate resistant	cluster_2
Nsd1_12HA_ChIP_mESC_mm10_vs_input_default_peak_26471	chr6	143146640	143149339	+	503	intron (NR_153819, intron 3 of 8)	ID_B1|SINE|B4	5942	NR_153819		Gm31108	predicted gene, 31108	cluster_2
Nsd1_12HA_ChIP_mESC_mm10_vs_input_default_peak_29533	chr8	89004568	89005551	+	503	Intergenic	(CAAA)n|Simple_repeat|Simple_repeat	-19676	NR_106190	ENSMUSG00000099078	Mir8110	microRNA 8110	cluster_2
Nsd1_12HA_ChIP_mESC_mm10_vs_input_default_peak_25916	chr6	113364634	113365671	+	503	Intergenic	Intergenic	12368	NM_133932	ENSMUSG00000048930	Tada3	transcriptional adaptor 3	cluster_2
Nsd1_12HA_ChIP_mESC_mm10_vs_input_default_peak_21496	chr4	132956558	132958861	+	503	Intergenic	B2_Mm2|SINE|B2	-16386	NM_010208	ENSMUSG00000028874	Fgr	FGR proto-oncogene, Src family tyrosine kinase	cluster_2
Nsd1_12HA_ChIP_mESC_mm10_vs_input_default_peak_22306	chr4	149047572	149048997	+	503	intron (NM_019781, intron 2 of 8)	intron (NM_019781, intron 2 of 8)	51559	NM_019781	ENSMUSG00000028975	Pex14	peroxisomal biogenesis factor 14	cluster_2
Nsd1_12HA_ChIP_mESC_mm10_vs_input_default_peak_16492	chr2	27485282	27487116	+	503	Intergenic	B1_Mus1|SINE|Alu	-10526	NM_001113573	ENSMUSG00000026918	Brd3	bromodomain containing 3	cluster_3
Nsd1_12HA_ChIP_mESC_mm10_vs_input_default_peak_11418	chr15	102210669	102212455	+	503	intron (NM_001358674, intron 5 of 5)	L1_Mus3|LINE|L1	-6510	NM_001359128	ENSMUSG00000023044	Csad	cysteine sulfinic acid decarboxylase	cluster_2
Nsd1_12HA_ChIP_mESC_mm10_vs_input_default_peak_2839	chr10	80960240	80961132	+	502	intron (NM_001038655, intron 2 of 3)	intron (NM_001038655, intron 2 of 3)	30595	NM_008655	ENSMUSG00000015312	Gadd45b	growth arrest and DNA-damage-inducible 45 beta	cluster_2
Nsd1_12HA_ChIP_mESC_mm10_vs_input_default_peak_6541	chr11	117949386	117951118	+	502	Intergenic	B1_Mur2|SINE|Alu	19114	NM_007707	ENSMUSG00000053113	Socs3	suppressor of cytokine signaling 3	cluster_2
Nsd1_12HA_ChIP_mESC_mm10_vs_input_default_peak_25694	chr6	86641132	86641809	+	502	Intergenic	ID_B1|SINE|B4	13296	NM_026414	ENSMUSG00000033508	Asprv1	aspartic peptidase, retroviral-like 1	cluster_3
Nsd1_12HA_ChIP_mESC_mm10_vs_input_default_peak_1883	chr10	8114013	8115259	+	502	Intergenic	Intergenic	-158513	NM_138667	ENSMUSG00000015755	Tab2	TGF-beta activated kinase 1/MAP3K7 binding protein 2	cluster_3
Nsd1_12HA_ChIP_mESC_mm10_vs_input_default_peak_4281	chr11	54955209	54958674	+	502	intron (NM_001199275, intron 1 of 18)	intron (NM_001199275, intron 1 of 18)	5999	NM_001199276	ENSMUSG00000020400	Tnip1	TNFAIP3 interacting protein 1	cluster_2
Nsd1_12HA_ChIP_mESC_mm10_vs_input_default_peak_28944	chr8	43323107	43324542	+	502	Intergenic	ID_B1|SINE|B4	-16815	NM_009556	ENSMUSG00000051176	Zfp42	zinc finger protein 42	cluster_2
Nsd1_12HA_ChIP_mESC_mm10_vs_input_default_peak_31037	chr9	58271403	58272894	+	502	Intergenic	Intergenic	18984	NR_028146	ENSMUSG00000032333	Stoml1	stomatin-like 1	cluster_1
Nsd1_12HA_ChIP_mESC_mm10_vs_input_default_peak_27352	chr7	39494466	39495341	+	502	Intergenic	Intergenic	-22863	NM_001004139	ENSMUSG00000068959	Zfp619	zinc finger protein 619	cluster_3
Nsd1_12HA_ChIP_mESC_mm10_vs_input_default_peak_29418	chr8	84633942	84634757	+	502	intron (NM_001252059, intron 42 of 45)	B3A|SINE|B2	28503	NM_010499	ENSMUSG00000053560	Ier2	immediate early response 2	cluster_2
Nsd1_12HA_ChIP_mESC_mm10_vs_input_default_peak_22872	chr5	34592115	34594479	+	502	intron (NM_001024458, intron 1 of 14)	intron (NM_001024458, intron 1 of 14)	19146	NR_106111	ENSMUSG00000099082	Mir7036b	microRNA 7036b	cluster_2
Nsd1_12HA_ChIP_mESC_mm10_vs_input_default_peak_20295	chr4	40233228	40233910	+	502	intron (NM_172689, intron 2 of 17)	B1_Mm|SINE|Alu	6256	NM_172689	ENSMUSG00000040296	Ddx58	DEAD (Asp-Glu-Ala-Asp) box polypeptide 58	cluster_3
Nsd1_12HA_ChIP_mESC_mm10_vs_input_default_peak_24777	chr5	146823501	146824195	+	502	Intergenic	Intergenic	-9042	NM_019647	ENSMUSG00000041453	Rpl21	ribosomal protein L21	cluster_3
Nsd1_12HA_ChIP_mESC_mm10_vs_input_default_peak_15858	chr19	38927947	38929682	+	502	Intergenic	B1_Mus1|SINE|Alu	-2176	NM_008234	ENSMUSG00000025001	Hells	helicase, lymphoid specific	cluster_1
Nsd1_12HA_ChIP_mESC_mm10_vs_input_default_peak_15841	chr19	38348572	38349828	+	502	Intergenic	Intergenic	-46780	NM_175507	ENSMUSG00000044026	Slc35g1	solute carrier family 35, member G1	cluster_2
Nsd1_12HA_ChIP_mESC_mm10_vs_input_default_peak_27032	chr7	27483289	27485181	+	502	Intergenic	AT_rich|Low_complexity|Low_complexity	-2718	NM_018820	ENSMUSG00000008384	Sertad1	SERTA domain containing 1	cluster_1
Nsd1_12HA_ChIP_mESC_mm10_vs_input_default_peak_9655	chr14	55358093	55358825	+	502	Intergenic	Intergenic	-120299	NM_001037938	ENSMUSG00000022210	Dhrs4	dehydrogenase/reductase (SDR family) member 4	cluster_3
Nsd1_12HA_ChIP_mESC_mm10_vs_input_default_peak_22817	chr5	31634516	31635943	+	502	intron (NM_153196, intron 7 of 7)	intron (NM_153196, intron 7 of 7)	21278	NM_025796	ENSMUSG00000106918	Mrpl33	mitochondrial ribosomal protein L33	cluster_2
Nsd1_12HA_ChIP_mESC_mm10_vs_input_default_peak_18424	chr2	167587532	167588436	+	501	Intergenic	B1_Mus2|SINE|Alu	44021	NM_001311131	ENSMUSG00000078923	Ube2v1	ubiquitin-conjugating enzyme E2 variant 1	cluster_3
Nsd1_12HA_ChIP_mESC_mm10_vs_input_default_peak_30017	chr8	111937018	111938520	+	498	Intergenic	B1_Mur4|SINE|Alu	-2934	NM_026693	ENSMUSG00000031950	Gabarapl2	gamma-aminobutyric acid (GABA) A receptor-associated protein-like 2	cluster_1
Nsd1_12HA_ChIP_mESC_mm10_vs_input_default_peak_11343	chr15	100272788	100275469	+	498	Intergenic	MMERVK9C_I-int|LTR|ERVK	-6709	NM_183109	ENSMUSG00000045631	Tmprss12	transmembrane (C-terminal) protease, serine 12	cluster_2
Nsd1_12HA_ChIP_mESC_mm10_vs_input_default_peak_32366	chrX	48222274	48223047	+	496	Intergenic	B1_Mm|SINE|Alu	-13958	NM_172465	ENSMUSG00000036985	Zdhhc9	zinc finger, DHHC domain containing 9	cluster_3
Nsd1_12HA_ChIP_mESC_mm10_vs_input_default_peak_12758	chr17	23969307	23969905	+	496	Intergenic	B2_Mm1a|SINE|B2	5624	NM_013921	ENSMUSG00000024124	Prss30	protease, serine 30	cluster_3
Nsd1_12HA_ChIP_mESC_mm10_vs_input_default_peak_1382	chr1	156500108	156500779	+	496	Intergenic	B1_Mus1|SINE|Alu	-26115	NM_009230	ENSMUSG00000026600	Soat1	sterol O-acyltransferase 1	cluster_3
Nsd1_12HA_ChIP_mESC_mm10_vs_input_default_peak_8185	chr13	24246153	24247080	+	496	intron (NM_026825, intron 2 of 37)	ID_B1|SINE|B4	34174	NM_026825	ENSMUSG00000021338	Carmil1	capping protein regulator and myosin 1 linker 1	cluster_3
Nsd1_12HA_ChIP_mESC_mm10_vs_input_default_peak_22120	chr4	142205078	142206045	+	496	intron (NM_144531, intron 1 of 13)	B3A|SINE|B2	4647	NM_001109684	ENSMUSG00000040606	Kazn	kazrin, periplakin interacting protein	cluster_3
Nsd1_12HA_ChIP_mESC_mm10_vs_input_default_peak_25128	chr6	37855873	37859392	+	496	Intergenic	MER21C|LTR|ERVL	-13179	NM_001272064	ENSMUSG00000029833	Trim24	tripartite motif-containing 24	cluster_2
Nsd1_12HA_ChIP_mESC_mm10_vs_input_default_peak_26931	chr7	24625495	24626496	+	496	intron (NM_001102613, intron 12 of 14)	intron (NM_001102613, intron 12 of 14)	-10575	NM_133743	ENSMUSG00000057454	Lypd3	Ly6/Plaur domain containing 3	cluster_3
Nsd1_12HA_ChIP_mESC_mm10_vs_input_default_peak_3914	chr11	26098845	26099445	+	496	intron (NR_027973, intron 1 of 5)	B1F1|SINE|Alu	-103095	NR_105791	ENSMUSG00000099015	Mir6372	microRNA 6372	cluster_3
Nsd1_12HA_ChIP_mESC_mm10_vs_input_default_peak_24061	chr5	124755486	124756784	+	496	intron (NM_019536, intron 17 of 78)	PB1D9|SINE|Alu	31050	NM_019536	ENSMUSG00000038011	Dnah10	dynein, axonemal, heavy chain 10	cluster_3
Nsd1_12HA_ChIP_mESC_mm10_vs_input_default_peak_26458	chr6	143070108	143070919	+	496	intron (NM_001362118, intron 7 of 25)	intron (NM_001362118, intron 7 of 25)	29639	NM_029081	ENSMUSG00000030279	C2cd5	C2 calcium-dependent domain containing 5	cluster_3
Nsd1_12HA_ChIP_mESC_mm10_vs_input_default_peak_32486	chrX	101521372	101522294	+	496	Intergenic	B2_Mm1a|SINE|B2	-10902	NM_001290729	ENSMUSG00000031314	Taf1	TATA-box binding protein associated factor 1	cluster_2
Nsd1_12HA_ChIP_mESC_mm10_vs_input_default_peak_19790	chr3	116653779	116654802	+	496	intron (NM_008246, intron 1 of 11)	intron (NM_008246, intron 1 of 11)	8387	NM_008246	ENSMUSG00000089911	Mfsd14a	major facilitator superfamily domain containing 14A	cluster_2
Nsd1_12HA_ChIP_mESC_mm10_vs_input_default_peak_26233	chr6	125205685	125206779	+	496	Intergenic	B1_Mus2|SINE|Alu	-9349	NM_001080557	ENSMUSG00000030337	Vamp1	vesicle-associated membrane protein 1	cluster_3
Nsd1_12HA_ChIP_mESC_mm10_vs_input_default_peak_8293	chr13	40863005	40865046	+	496	intron (NM_023887, intron 1 of 2)	intron (NM_023887, intron 1 of 2)	4257	NM_023887	ENSMUSG00000021360	Gcnt2	glucosaminyl (N-acetyl) transferase 2, I-branching enzyme	cluster_2
Nsd1_12HA_ChIP_mESC_mm10_vs_input_default_peak_4064	chr11	48769641	48770543	+	496	Intergenic	B1_Mm|SINE|Alu	-30268	NM_008143	ENSMUSG00000020372	Rack1	receptor for activated C kinase 1	cluster_3
Nsd1_12HA_ChIP_mESC_mm10_vs_input_default_peak_1678	chr1	182028955	182031682	+	496	Intergenic	Intergenic	-10338	NM_001083121	ENSMUSG00000022995	Enah	ENAH actin regulator	cluster_2
Nsd1_12HA_ChIP_mESC_mm10_vs_input_default_peak_23352	chr5	103664380	103665226	+	495	Intergenic	B3A|SINE|B2	-9071	NM_001163550	ENSMUSG00000029320	1700016H13Rik	RIKEN cDNA 1700016H13 gene	cluster_3
Nsd1_12HA_ChIP_mESC_mm10_vs_input_default_peak_5707	chr11	100273031	100275278	+	493	Intergenic	Intergenic	-4203	NM_212483	ENSMUSG00000053654	Krt42	keratin 42	cluster_2
Nsd1_12HA_ChIP_mESC_mm10_vs_input_default_peak_30584	chr9	21788278	21789637	+	493	intron (NM_145611, intron 3 of 11)	PB1D10|SINE|Alu	9589	NM_145611	ENSMUSG00000032194	Kank2	KN motif and ankyrin repeat domains 2	cluster_2
Nsd1_12HA_ChIP_mESC_mm10_vs_input_default_peak_1523	chr1	171079148	171079849	+	493	Intergenic	CpG	-14846	NR_106103	ENSMUSG00000099119	Mir6546	microRNA 6546	cluster_2
Nsd1_12HA_ChIP_mESC_mm10_vs_input_default_peak_2588	chr10	69323553	69324744	+	492	Intergenic	Intergenic	28764	NM_007659	ENSMUSG00000019942	Cdk1	cyclin-dependent kinase 1	cluster_2
Nsd1_12HA_ChIP_mESC_mm10_vs_input_default_peak_1327	chr1	153491819	153497707	+	490	Intergenic	RMER5|LTR|ERV1	-7103	NM_007842	ENSMUSG00000042699	Dhx9	DEAH (Asp-Glu-Ala-His) box polypeptide 9	cluster_2
Nsd1_12HA_ChIP_mESC_mm10_vs_input_default_peak_23768	chr5	118559099	118560206	+	490	Intergenic	Intergenic	-1067	NM_172424	ENSMUSG00000018076	Med13l	mediator complex subunit 13-like	cluster_2
Nsd1_12HA_ChIP_mESC_mm10_vs_input_default_peak_17913	chr2	153582211	153587469	+	490	Intergenic	B2_Mm2|SINE|B2	47941	NM_001195390	ENSMUSG00000056941	Commd7	COMM domain containing 7	cluster_2
Nsd1_12HA_ChIP_mESC_mm10_vs_input_default_peak_10926	chr15	82266463	82267214	+	490	Intergenic	B1_Mm|SINE|Alu	-1964	NM_001368785	ENSMUSG00000022456	2024-09-03	septin 3	cluster_3
Nsd1_12HA_ChIP_mESC_mm10_vs_input_default_peak_5003	chr11	79704490	79705223	+	490	Intergenic	Intergenic	-7113	NR_029579	ENSMUSG00000065395	Mir193a	microRNA 193a	cluster_2
Nsd1_12HA_ChIP_mESC_mm10_vs_input_default_peak_8371	chr13	44706920	44709383	+	490	Intergenic	ID|SINE|ID	-22623	NM_021878	ENSMUSG00000038518	Jarid2	jumonji, AT rich interactive domain 2	cluster_2
Nsd1_12HA_ChIP_mESC_mm10_vs_input_default_peak_8196	chr13	24862389	24863410	+	490	intron (NR_131787, intron 5 of 19)	intron (NR_131787, intron 5 of 19)	17768	NM_001081051	ENSMUSG00000006711	D130043K22Rik	RIKEN cDNA D130043K22 gene	cluster_3
Nsd1_12HA_ChIP_mESC_mm10_vs_input_default_peak_9464	chr14	45443414	45444918	+	490	Intergenic	RLTR28|LTR|ERVL	-55370	NM_019425	ENSMUSG00000037722	Gnpnat1	glucosamine-phosphate N-acetyltransferase 1	cluster_2
Nsd1_12HA_ChIP_mESC_mm10_vs_input_default_peak_11845	chr16	18849733	18850662	+	490	Intergenic	B1_Mm|SINE|Alu	13617	NM_001033164	ENSMUSG00000071632	2510002D24Rik	RIKEN cDNA 2510002D24 gene	cluster_2
Nsd1_12HA_ChIP_mESC_mm10_vs_input_default_peak_12417	chr16	90165021	90166557	+	490	Intergenic	Intergenic	23552	NR_033476		Gm10789	predicted gene 10789	cluster_2
Nsd1_12HA_ChIP_mESC_mm10_vs_input_default_peak_23834	chr5	120705887	120706820	+	489	intron (NM_008052, intron 2 of 9)	intron (NM_008052, intron 2 of 9)	5316	NM_008052	ENSMUSG00000029603	Dtx1	deltex 1, E3 ubiquitin ligase	cluster_2
Nsd1_12HA_ChIP_mESC_mm10_vs_input_default_peak_19089	chr3	55181825	55182679	+	489	intron (NM_028937, intron 1 of 10)	intron (NM_028937, intron 1 of 10)	208	NM_028937	ENSMUSG00000027794	Sohlh2	spermatogenesis and oogenesis specific basic helix-loop-helix 2	cluster_3
Nsd1_12HA_ChIP_mESC_mm10_vs_input_default_peak_7096	chr12	58974920	58975522	+	489	intron (NM_001361956, intron 14 of 19)	B2_Mm2|SINE|B2	36796	NM_001361956	ENSMUSG00000020986	Sec23a	SEC23 homolog A, COPII coat complex component	cluster_3
Nsd1_12HA_ChIP_mESC_mm10_vs_input_default_peak_16338	chr2	17972962	17973821	+	489	Intergenic	ID_B1|SINE|B4	23567	NM_026627	ENSMUSG00000062651	H2al2a	H2A histone family member L2A	cluster_2
Nsd1_12HA_ChIP_mESC_mm10_vs_input_default_peak_31188	chr9	64359702	64361798	+	489	Intergenic	Intergenic	-19493	NM_001001295	ENSMUSG00000032396	Dis3l	DIS3 like exosome 3'-5' exoribonuclease	cluster_3
Nsd1_12HA_ChIP_mESC_mm10_vs_input_default_peak_28251	chr7	126338654	126339537	+	489	Intergenic	Intergenic	28950	NR_106025	ENSMUSG00000099017	Mir7058	microRNA 7058	cluster_3
Nsd1_12HA_ChIP_mESC_mm10_vs_input_default_peak_1686	chr1	182054401	182056407	+	488	Intergenic	Intergenic	-35424	NM_001083121	ENSMUSG00000022995	Enah	ENAH actin regulator	cluster_2
Nsd1_12HA_ChIP_mESC_mm10_vs_input_default_peak_2481	chr10	62896687	62901481	+	488	Intergenic	B1_Mus1|SINE|Alu	-11760	NM_001253857	ENSMUSG00000047146	Tet1	tet methylcytosine dioxygenase 1	cluster_2
Nsd1_12HA_ChIP_mESC_mm10_vs_input_default_peak_17522	chr2	119465224	119466787	+	488	intron (NM_026574, intron 1 of 35)	ID_B1|SINE|B4	11682	NM_026574	ENSMUSG00000034154	Ino80	INO80 complex subunit	cluster_2
Nsd1_12HA_ChIP_mESC_mm10_vs_input_default_peak_13936	chr17	70873779	70874637	+	488	Intergenic	B2_Mm2|SINE|B2	-13608	NR_035427	ENSMUSG00000080468	Mir1195	microRNA 1195	cluster_2
Nsd1_12HA_ChIP_mESC_mm10_vs_input_default_peak_24937	chr6	6139445	6140687	+	488	intron (NM_015829, intron 4 of 17)	B3A|SINE|B2	77107	NM_015829	ENSMUSG00000015112	Slc25a13	solute carrier family 25 (mitochondrial carrier, adenine nucleotide translocator), member 13	cluster_2
Nsd1_12HA_ChIP_mESC_mm10_vs_input_default_peak_23793	chr5	119613615	119614337	+	485	Intergenic	Intergenic	-11966	NR_046178	ENSMUSG00000085708	Gm16063	predicted gene 16063	cluster_3
Nsd1_12HA_ChIP_mESC_mm10_vs_input_default_peak_20456	chr4	46444671	46445678	+	485	Intergenic	Intergenic	-5752	NM_130889	ENSMUSG00000028333	Anp32b	acidic (leucine-rich) nuclear phosphoprotein 32 family, member B	cluster_3
Nsd1_12HA_ChIP_mESC_mm10_vs_input_default_peak_13022	chr17	28645832	28647396	+	481	intron (NM_001290320, intron 16 of 19)	RLTR20A4|LTR|ERVK	-24093	NM_016795	ENSMUSG00000004865	Srpk1	serine/arginine-rich protein specific kinase 1	cluster_3
Nsd1_12HA_ChIP_mESC_mm10_vs_input_default_peak_8570	chr13	55727145	55728053	+	481	intron (NM_028281, intron 1 of 3)	PB1D9|SINE|Alu	231	NM_028281	ENSMUSG00000021496	Pcbd2	pterin 4 alpha carbinolamine dehydratase/dimerization cofactor of hepatocyte nuclear factor 1 alpha (TCF1) 2	cluster_2
Nsd1_12HA_ChIP_mESC_mm10_vs_input_default_peak_26079	chr6	120647201	120648302	+	481	Intergenic	B2_Mm1t|SINE|B2	-18563	NM_001368706	ENSMUSG00000071226	Cecr2	CECR2, histone acetyl-lysine reader	cluster_2
Nsd1_12HA_ChIP_mESC_mm10_vs_input_default_peak_18371	chr2	166748779	166750417	+	481	Intergenic	B1_Mus2|SINE|Alu	-35766	NM_177782	ENSMUSG00000039621	Prex1	phosphatidylinositol-3,4,5-trisphosphate-dependent Rac exchange factor 1	cluster_2
Nsd1_12HA_ChIP_mESC_mm10_vs_input_default_peak_11940	chr16	22656535	22657306	+	481	intron (NM_001346673, intron 1 of 23)	CpG	311	NM_001346673	ENSMUSG00000022861	Dgkg	diacylglycerol kinase, gamma	cluster_3
Nsd1_12HA_ChIP_mESC_mm10_vs_input_default_peak_14359	chr18	20760654	20761479	+	481	Intergenic	RLTR11C_MM|LTR|ERVK	-14662	NM_019737	ENSMUSG00000056124	B4galt6	UDP-Gal:betaGlcNAc beta 1,4-galactosyltransferase, polypeptide 6	cluster_1
Nsd1_12HA_ChIP_mESC_mm10_vs_input_default_peak_17979	chr2	154654995	154656033	+	481	Intergenic	MT2B|LTR|ERVL	-1512	NM_029362	ENSMUSG00000038467	Chmp4b	charged multivesicular body protein 4B	cluster_2
Nsd1_12HA_ChIP_mESC_mm10_vs_input_default_peak_1525	chr1	171081609	171082150	+	481	Intergenic	tRNA-Gly-GGY|tRNA|tRNA	-17227	NR_106103	ENSMUSG00000099119	Mir6546	microRNA 6546	cluster_2
Nsd1_12HA_ChIP_mESC_mm10_vs_input_default_peak_27968	chr7	100699967	100701188	+	481	Intergenic	Intergenic	-6058	NM_001362170	ENSMUSG00000029461	Fam168a	family with sequence similarity 168, member A	cluster_2
Nsd1_12HA_ChIP_mESC_mm10_vs_input_default_peak_14017	chr17	79946764	79947439	+	481	Intergenic	B1_Mm|SINE|Alu	-50978	NM_019717	ENSMUSG00000059811	Atl2	atlastin GTPase 2	cluster_3
Nsd1_12HA_ChIP_mESC_mm10_vs_input_default_peak_28021	chr7	107338391	107340141	+	480	Intergenic	B2_Mm2|SINE|B2	-31524	NM_021889	ENSMUSG00000062542	Syt9	synaptotagmin IX	cluster_2
Nsd1_12HA_ChIP_mESC_mm10_vs_input_default_peak_28282	chr7	126746912	126747923	+	480	Intergenic	Intergenic	-12209	NM_011952	ENSMUSG00000063065	Mapk3	mitogen-activated protein kinase 3	cluster_3
Nsd1_12HA_ChIP_mESC_mm10_vs_input_default_peak_20037	chr3	145968560	145969720	+	480	Intergenic	MTE2b|LTR|ERVL-MaLR	-18730	NM_001166064	ENSMUSG00000036863	Syde2	synapse defective 1, Rho GTPase, homolog 2 (C. elegans)	cluster_3
Nsd1_12HA_ChIP_mESC_mm10_vs_input_default_peak_18861	chr3	19627511	19631456	+	478	Intergenic	(CAAAC)n|Simple_repeat|Simple_repeat	-14977	NM_001081281	ENSMUSG00000060913	Trim55	tripartite motif-containing 55	cluster_2
Nsd1_12HA_ChIP_mESC_mm10_vs_input_default_peak_5587	chr11	97796906	97799196	+	478	Intergenic	Intergenic	-1514	NM_010688	ENSMUSG00000038366	Lasp1	LIM and SH3 protein 1	cluster_1
Nsd1_12HA_ChIP_mESC_mm10_vs_input_default_peak_11358	chr15	100471755	100475604	+	478	intron (NM_001357982, intron 3 of 7)	intron (NM_001357982, intron 3 of 7)	4668	NM_001357984	ENSMUSG00000037353	Letmd1	LETM1 domain containing 1	cluster_2
Nsd1_12HA_ChIP_mESC_mm10_vs_input_default_peak_15024	chr18	75407824	75408565	+	477	Intergenic	B1_Mus2|SINE|Alu	40829	NM_001042660	ENSMUSG00000025880	Smad7	SMAD family member 7	cluster_3
Nsd1_12HA_ChIP_mESC_mm10_vs_input_default_peak_21713	chr4	134986631	134987439	+	477	Intergenic	Intergenic	56055	NM_026780	ENSMUSG00000028821	Syf2	SYF2 homolog, RNA splicing factor (S. cerevisiae)	cluster_3
Nsd1_12HA_ChIP_mESC_mm10_vs_input_default_peak_16478	chr2	26594044	26594848	+	477	intron (NM_026212, intron 5 of 5)	(GAAA)n|Simple_repeat|Simple_repeat	-3026	NR_106155	ENSMUSG00000105799	Mir126b	microRNA 126b	cluster_3
Nsd1_12HA_ChIP_mESC_mm10_vs_input_default_peak_13675	chr17	47568529	47572769	+	476	intron (NM_001081635, intron 1 of 6)	B4A|SINE|B4	-22818	NM_007632	ENSMUSG00000034165	Ccnd3	cyclin D3	cluster_2
Nsd1_12HA_ChIP_mESC_mm10_vs_input_default_peak_28943	chr8	43320459	43322432	+	475	Intergenic	B1_Mus1|SINE|Alu	-14436	NM_009556	ENSMUSG00000051176	Zfp42	zinc finger protein 42	cluster_2
Nsd1_12HA_ChIP_mESC_mm10_vs_input_default_peak_30051	chr8	116747255	116748164	+	475	Intergenic	ID_B1|SINE|B4	-14718	NM_029441	ENSMUSG00000031758	Cdyl2	chromodomain protein, Y chromosome-like 2	cluster_3
Nsd1_12HA_ChIP_mESC_mm10_vs_input_default_peak_21761	chr4	135583443	135584076	+	475	Intergenic	U6|snRNA|snRNA	-10127	NM_001013756	ENSMUSG00000037188	Grhl3	grainyhead like transcription factor 3	cluster_2
Nsd1_12HA_ChIP_mESC_mm10_vs_input_default_peak_25793	chr6	94250986	94252023	+	475	intron (NM_001029850, intron 1 of 23)	ID_B1|SINE|B4	-14062	NR_130996	ENSMUSG00000045095	4930511A08Rik	RIKEN cDNA 4930511A08 gene	cluster_3
Nsd1_12HA_ChIP_mESC_mm10_vs_input_default_peak_16335	chr2	17942269	17943944	+	475	Intergenic	ORR1F|LTR|ERVL-MaLR	53852	NM_026627	ENSMUSG00000062651	H2al2a	H2A histone family member L2A	cluster_2
Nsd1_12HA_ChIP_mESC_mm10_vs_input_default_peak_6173	chr11	107532759	107534725	+	475	Intergenic	L1MEd|LINE|L1	-14191	NM_001368755	ENSMUSG00000020721	Helz	helicase with zinc finger domain	cluster_2
Nsd1_12HA_ChIP_mESC_mm10_vs_input_default_peak_24240	chr5	134339945	134342321	+	475	Intergenic	RSINE1|SINE|B4	14679	NR_039544	ENSMUSG00000093311	Mir3965	microRNA 3965	cluster_2
Nsd1_12HA_ChIP_mESC_mm10_vs_input_default_peak_27802	chr7	80962620	80963559	+	475	Intergenic	Intergenic	-15539	NM_019951	ENSMUSG00000025724	Sec11a	SEC11 homolog A, signal peptidase complex subunit	cluster_3
Nsd1_12HA_ChIP_mESC_mm10_vs_input_default_peak_10822	chr15	80231775	80232607	+	475	Intergenic	B3|SINE|B2	-1889	NM_001357659	ENSMUSG00000022412	Mief1	mitochondrial elongation factor 1	cluster_1
Nsd1_12HA_ChIP_mESC_mm10_vs_input_default_peak_10165	chr15	5134645	5135284	+	475	Intergenic	B1_Mus2|SINE|Alu	-8897	NM_001355640	ENSMUSG00000050697	Prkaa1	protein kinase, AMP-activated, alpha 1 catalytic subunit	cluster_3
Nsd1_12HA_ChIP_mESC_mm10_vs_input_default_peak_13149	chr17	29484816	29486297	+	475	Intergenic	Intergenic	-5229	NM_008842	ENSMUSG00000024014	Pim1	proviral integration site 1	cluster_1
Nsd1_12HA_ChIP_mESC_mm10_vs_input_default_peak_13250	chr17	31805403	31806901	+	475	Intergenic	Intergenic	49652	NM_010831	ENSMUSG00000024042	Sik1	salt inducible kinase 1	cluster_1
Nsd1_12HA_ChIP_mESC_mm10_vs_input_default_peak_13527	chr17	45978692	45980446	+	475	Intergenic	PB1D10|SINE|Alu	45594	NM_001110268	ENSMUSG00000023951	Vegfa	vascular endothelial growth factor A	cluster_3
Nsd1_12HA_ChIP_mESC_mm10_vs_input_default_peak_13289	chr17	32991597	32992317	+	475	Intergenic	RLTR49|LTR|ERVK	-1182	NM_001045559	ENSMUSG00000053390	Zfp952	zinc finger protein 952	cluster_3
Nsd1_12HA_ChIP_mESC_mm10_vs_input_default_peak_14045	chr17	80497357	80498301	+	475	Intergenic	B1_Mus1|SINE|Alu	-17376	NM_009231	ENSMUSG00000024241	Sos1	SOS Ras/Rac guanine nucleotide exchange factor 1	cluster_2
Nsd1_12HA_ChIP_mESC_mm10_vs_input_default_peak_26379	chr6	136497133	136498840	+	475	Intergenic	Intergenic	-20865	NM_019426	ENSMUSG00000030213	Atf7ip	activating transcription factor 7 interacting protein	cluster_2
Nsd1_12HA_ChIP_mESC_mm10_vs_input_default_peak_14411	chr18	24099777	24100872	+	475	Intergenic	MLT2D|LTR|ERVL	21495	NM_172625	ENSMUSG00000047989	Ino80c	INO80 complex subunit C	cluster_3
Nsd1_12HA_ChIP_mESC_mm10_vs_input_default_peak_7945	chr13	4759635	4760290	+	475	Intergenic	RLTR9E|LTR|ERVK	-150798	NM_018859	ENSMUSG00000045410	Akr1e1	aldo-keto reductase family 1, member E1	cluster_3
Nsd1_12HA_ChIP_mESC_mm10_vs_input_default_peak_10279	chr15	16628935	16630785	+	475	Intergenic	RLTR13D6|LTR|ERVK	-99055	NM_009869	ENSMUSG00000025370	Cdh9	cadherin 9	cluster_3
Nsd1_12HA_ChIP_mESC_mm10_vs_input_default_peak_2315	chr10	59919089	59920715	+	474	Intergenic	ID_B1|SINE|B4	31868	NM_029083	ENSMUSG00000020108	Ddit4	DNA-damage-inducible transcript 4	cluster_2
Nsd1_12HA_ChIP_mESC_mm10_vs_input_default_peak_23374	chr5	104466063	104467151	+	474	intron (NM_008861, intron 1 of 14)	intron (NM_008861, intron 1 of 14)	7150	NM_008861	ENSMUSG00000034462	Pkd2	polycystin 2, transient receptor potential cation channel	cluster_2
Nsd1_12HA_ChIP_mESC_mm10_vs_input_default_peak_24241	chr5	134342419	134344321	+	474	Intergenic	RSINE1|SINE|B4	16916	NR_039544	ENSMUSG00000093311	Mir3965	microRNA 3965	cluster_2
Nsd1_12HA_ChIP_mESC_mm10_vs_input_default_peak_13922	chr17	70806252	70807802	+	474	intron (NM_177639, intron 9 of 11)	B1_Mus2|SINE|Alu	39750	NM_001164077	ENSMUSG00000047407	Tgif1	TGFB-induced factor homeobox 1	cluster_2
Nsd1_12HA_ChIP_mESC_mm10_vs_input_default_peak_12061	chr16	32113364	32114772	+	474	Intergenic	MTE2a|LTR|ERVL-MaLR	14279	NM_025892	ENSMUSG00000035790	Cep19	centrosomal protein 19	cluster_2
Nsd1_12HA_ChIP_mESC_mm10_vs_input_default_peak_22951	chr5	53545659	53548321	+	474	Intergenic	Intergenic	-8789	NM_001080928	ENSMUSG00000039191	Rbpj	recombination signal binding protein for immunoglobulin kappa J region	cluster_2
Nsd1_12HA_ChIP_mESC_mm10_vs_input_default_peak_22453	chr4	152036007	152037970	+	473	intron (NM_031867, intron 1 of 5)	MLT2D|LTR|ERVL	1502	NM_031867	ENSMUSG00000028950	Tas1r1	taste receptor, type 1, member 1	cluster_1
Nsd1_12HA_ChIP_mESC_mm10_vs_input_default_peak_12076	chr16	32314443	32315295	+	473	Intergenic	B1_Mus1|SINE|Alu	-17383	NM_177633	ENSMUSG00000053774	Ubxn7	UBX domain protein 7	cluster_2
Nsd1_12HA_ChIP_mESC_mm10_vs_input_default_peak_10785	chr15	79900437	79901234	+	473	intron (NM_001160415, intron 5 of 8)	MT2B|LTR|ERVL	5812	NM_001347041	ENSMUSG00000009585	Apobec3	apolipoprotein B mRNA editing enzyme, catalytic polypeptide 3	cluster_1
Nsd1_12HA_ChIP_mESC_mm10_vs_input_default_peak_31657	chr9	99146976	99148209	+	472	Intergenic	Intergenic	-7381	NM_029094	ENSMUSG00000032462	Pik3cb	phosphatidylinositol-4,5-bisphosphate 3-kinase catalytic subunit beta	cluster_2
Nsd1_12HA_ChIP_mESC_mm10_vs_input_default_peak_28380	chr7	127918260	127918988	+	471	intron (NM_026370, intron 3 of 10)	MIRc|SINE|MIR	5610	NM_001360699	ENSMUSG00000030801	Kat8	K(lysine) acetyltransferase 8	cluster_2
Nsd1_12HA_ChIP_mESC_mm10_vs_input_default_peak_28141	chr7	113267783	113268537	+	469	intron (NM_001243048, intron 2 of 16)	intron (NM_001243048, intron 2 of 16)	60649	NM_001368412	ENSMUSG00000055116	Arntl	aryl hydrocarbon receptor nuclear translocator-like	cluster_2
Nsd1_12HA_ChIP_mESC_mm10_vs_input_default_peak_15357	chr19	6269959	6271260	+	467	Intergenic	Intergenic	5765	NR_029720	ENSMUSG00000065523	Mir192	microRNA 192	cluster_2
Nsd1_12HA_ChIP_mESC_mm10_vs_input_default_peak_24649	chr5	142915457	142916992	+	467	Intergenic	B3|SINE|B2	-9470	NM_007393	ENSMUSG00000029580	Actb	actin, beta	cluster_2
Nsd1_12HA_ChIP_mESC_mm10_vs_input_default_peak_4738	chr11	72783946	72784996	+	466	intron (NM_001024926, intron 2 of 3)	ORR1D2|LTR|ERVL-MaLR	11368	NM_001024926	ENSMUSG00000057778	Cyb5d2	cytochrome b5 domain containing 2	cluster_3
Nsd1_12HA_ChIP_mESC_mm10_vs_input_default_peak_16181	chr19	53664320	53665144	+	466	Intergenic	Intergenic	-12574	NM_001170847	ENSMUSG00000043639	Rbm20	RNA binding motif protein 20	cluster_3
Nsd1_12HA_ChIP_mESC_mm10_vs_input_default_peak_20661	chr4	86538052	86539680	+	466	intron (NM_001081096, intron 1 of 3)	intron (NM_001081096, intron 1 of 3)	19437	NM_001081096	ENSMUSG00000028492	Saxo1	stabilizer of axonemal microtubules 1	cluster_3
Nsd1_12HA_ChIP_mESC_mm10_vs_input_default_peak_25697	chr6	86816597	86817105	+	466	Intergenic	ID_B1|SINE|B4	-23267	NM_013471	ENSMUSG00000029994	Anxa4	annexin A4	cluster_3
Nsd1_12HA_ChIP_mESC_mm10_vs_input_default_peak_21053	chr4	120796311	120798025	+	466	intron (NM_001048168, intron 1 of 9)	B1_Mus2|SINE|Alu	18545	NM_001357192	ENSMUSG00000032897	Nfyc	nuclear transcription factor-Y gamma	cluster_2
Nsd1_12HA_ChIP_mESC_mm10_vs_input_default_peak_7806	chr12	110672029	110673483	+	466	intron (NM_025488, intron 1 of 5)	B3A|SINE|B2	9863	NM_025488	ENSMUSG00000056508	1700001K19Rik	RIKEN cDNA 1700001K19 gene	cluster_3
Nsd1_12HA_ChIP_mESC_mm10_vs_input_default_peak_26988	chr7	25447578	25448541	+	466	intron (NR_015569, intron 4 of 6)	intron (NR_015569, intron 4 of 6)	29566	NM_001039187	ENSMUSG00000074272	Ceacam1	carcinoembryonic antigen-related cell adhesion molecule 1	cluster_3
Nsd1_12HA_ChIP_mESC_mm10_vs_input_default_peak_14579	chr18	36266246	36267042	+	466	Intergenic	B3|SINE|B2	-14461	NM_008989	ENSMUSG00000043991	Pura	purine rich element binding protein A	cluster_3
Nsd1_12HA_ChIP_mESC_mm10_vs_input_default_peak_25610	chr6	83892851	83895150	+	465	Intergenic	B2_Mm1t|SINE|B2	-20353	NM_001355284	ENSMUSG00000030016	Zfp638	zinc finger protein 638	cluster_2
Nsd1_12HA_ChIP_mESC_mm10_vs_input_default_peak_11321	chr15	99941458	99943540	+	465	Intergenic	Intergenic	-10841	NM_028180	ENSMUSG00000045350	Fam186a	family with sequence similarity 186, member A	cluster_2
Nsd1_12HA_ChIP_mESC_mm10_vs_input_default_peak_658	chr1	84859509	84861671	+	465	intron (NM_025386, intron 1 of 3)	intron (NM_025386, intron 1 of 3)	20749	NM_025386	ENSMUSG00000073633	Fbxo36	F-box protein 36	cluster_2
Nsd1_12HA_ChIP_mESC_mm10_vs_input_default_peak_31438	chr9	75375727	75377885	+	465	Intergenic	RLTR9A|LTR|ERVK	29048	NM_013479	ENSMUSG00000032191	Bcl2l10	Bcl2-like 10	cluster_2
Nsd1_12HA_ChIP_mESC_mm10_vs_input_default_peak_24255	chr5	134441884	134443896	+	465	intron (NM_001081470, intron 1 of 26)	intron (NM_001081470, intron 1 of 26)	13372	NM_001081465	ENSMUSG00000023079	Gtf2ird1	general transcription factor II I repeat domain-containing 1	cluster_2
Nsd1_12HA_ChIP_mESC_mm10_vs_input_default_peak_22016	chr4	141089904	141090541	+	465	intron (NM_177867, intron 2 of 14)	intron (NM_177867, intron 2 of 14)	1877	NM_177867	ENSMUSG00000045004	Spata21	spermatogenesis associated 21	cluster_3
Nsd1_12HA_ChIP_mESC_mm10_vs_input_default_peak_15957	chr19	44264609	44265785	+	465	Intergenic	Intergenic	-28479	NM_009128	ENSMUSG00000025203	Scd2	stearoyl-Coenzyme A desaturase 2	cluster_2
Nsd1_12HA_ChIP_mESC_mm10_vs_input_default_peak_4491	chr11	62493418	62495071	+	465	intron (NM_001039536, intron 2 of 6)	URR1A|DNA|hAT-Charlie	35803	NM_001039536	ENSMUSG00000014245	Pigl	phosphatidylinositol glycan anchor biosynthesis, class L	cluster_2
Nsd1_12HA_ChIP_mESC_mm10_vs_input_default_peak_7067	chr12	55470911	55472016	+	463	Intergenic	Intergenic	21184	NM_010907	ENSMUSG00000021025	Nfkbia	nuclear factor of kappa light polypeptide gene enhancer in B cells inhibitor, alpha	cluster_2
Nsd1_12HA_ChIP_mESC_mm10_vs_input_default_peak_588	chr1	74398232	74399047	+	463	Intergenic	B1_Mm|SINE|Alu	4329	NR_029743	ENSMUSG00000065468	Mir26b	microRNA 26b	cluster_2
Nsd1_12HA_ChIP_mESC_mm10_vs_input_default_peak_25773	chr6	91670255	91672173	+	462	Intergenic	B1_Mus1|SINE|Alu	-12853	NM_009320	ENSMUSG00000030096	Slc6a6	solute carrier family 6 (neurotransmitter transporter, taurine), member 6	cluster_2
Nsd1_12HA_ChIP_mESC_mm10_vs_input_default_peak_8100	chr13	21930886	21932254	+	462	Intergenic	Intergenic	-13524	NM_183014	ENSMUSG00000006720	Zfp184	zinc finger protein 184 (Kruppel-like)	cluster_2
Nsd1_12HA_ChIP_mESC_mm10_vs_input_default_peak_19417	chr3	90639725	90640327	+	462	Intergenic	ID_B1|SINE|B4	-14276	NM_199422	ENSMUSG00000063767	S100a7a	S100 calcium binding protein A7A	cluster_3
Nsd1_12HA_ChIP_mESC_mm10_vs_input_default_peak_11588	chr16	8777879	8780184	+	462	Intergenic	RLTR19-int|LTR|ERVK	-40689	NM_001003918	ENSMUSG00000022710	Usp7	ubiquitin specific peptidase 7	cluster_1
Nsd1_12HA_ChIP_mESC_mm10_vs_input_default_peak_13173	chr17	29747356	29748173	+	461	Intergenic	Intergenic	-30747	NM_026782	ENSMUSG00000024018	Ccdc167	coiled-coil domain containing 167	cluster_3
Nsd1_12HA_ChIP_mESC_mm10_vs_input_default_peak_5617	chr11	97957637	97959559	+	461	intron (NM_001163608, intron 2 of 13)	intron (NM_001163608, intron 2 of 13)	27848	NM_028199	ENSMUSG00000017417	Plxdc1	plexin domain containing 1	cluster_2
Nsd1_12HA_ChIP_mESC_mm10_vs_input_default_peak_10524	chr15	59606831	59608032	+	461	Intergenic	Intergenic	-41223	NM_144549	ENSMUSG00000032501	Trib1	tribbles pseudokinase 1	cluster_2
Nsd1_12HA_ChIP_mESC_mm10_vs_input_default_peak_22126	chr4	142244510	142245371	+	461	Intergenic	ID_B1|SINE|B4	-5539	NM_001109685	ENSMUSG00000040606	Kazn	kazrin, periplakin interacting protein	cluster_2
Nsd1_12HA_ChIP_mESC_mm10_vs_input_default_peak_23920	chr5	122273255	122274744	+	461	Intergenic	Intergenic	-9539	NR_104441	ENSMUSG00000038593	Tctn1	tectonic family member 1	cluster_2
Nsd1_12HA_ChIP_mESC_mm10_vs_input_default_peak_18989	chr3	34737705	34738901	+	461	Intergenic	ID|SINE|ID	-21641	NR_038348	ENSMUSG00000105153	Gm3143	predicted gene 3143	cluster_2
Nsd1_12HA_ChIP_mESC_mm10_vs_input_default_peak_24402	chr5	135971270	135971952	+	461	intron (NM_001160366, intron 1 of 10)	B1_Mm|SINE|Alu	2865	NM_001160366	ENSMUSG00000029699	Ssc4d	scavenger receptor cysteine rich family, 4 domains	cluster_2
Nsd1_12HA_ChIP_mESC_mm10_vs_input_default_peak_19939	chr3	133336257	133337028	+	461	intron (NM_001293641, intron 5 of 11)	intron (NM_001293641, intron 5 of 11)	26532	NM_146141	ENSMUSG00000028013	Ppa2	pyrophosphatase (inorganic) 2	cluster_3
Nsd1_12HA_ChIP_mESC_mm10_vs_input_default_peak_7145	chr12	69370517	69371325	+	461	Intergenic	B4A|SINE|B4	-1229	NM_007481	ENSMUSG00000044147	Arf6	ADP-ribosylation factor 6	cluster_1
Nsd1_12HA_ChIP_mESC_mm10_vs_input_default_peak_27145	chr7	28993158	28993939	+	461	intron (NM_001355054, intron 18 of 31)	intron (NM_001355054, intron 18 of 31)	10694	NM_008279	ENSMUSG00000037337	Map4k1	mitogen-activated protein kinase kinase kinase kinase 1	cluster_3
Nsd1_12HA_ChIP_mESC_mm10_vs_input_default_peak_7283	chr12	76266330	76267124	+	461	intron (NM_138745, intron 1 of 27)	RSINE1|SINE|B4	11495	NM_138745	ENSMUSG00000021048	Mthfd1	methylenetetrahydrofolate dehydrogenase (NADP+ dependent), methenyltetrahydrofolate cyclohydrolase, formyltetrahydrofolate synthase	cluster_3
Nsd1_12HA_ChIP_mESC_mm10_vs_input_default_peak_30009	chr8	111898235	111899930	+	461	intron (NM_019950, intron 1 of 1)	intron (NM_019950, intron 1 of 1)	11117	NM_019950	ENSMUSG00000031952	Chst5	carbohydrate (N-acetylglucosamine 6-O) sulfotransferase 5	cluster_2
Nsd1_12HA_ChIP_mESC_mm10_vs_input_default_peak_25840	chr6	100222996	100224302	+	461	Intergenic	ID_B1|SINE|B4	63709	NM_019743	ENSMUSG00000072872	Rybp	RING1 and YY1 binding protein	cluster_2
Nsd1_12HA_ChIP_mESC_mm10_vs_input_default_peak_17650	chr2	126947624	126948396	+	460	Intergenic	Intergenic	-14775	NM_023220	ENSMUSG00000027366	Sppl2a	signal peptide peptidase like 2A	cluster_2
Nsd1_12HA_ChIP_mESC_mm10_vs_input_default_peak_30232	chr8	121931793	121932596	+	460	intron (NM_007608, intron 2 of 6)	intron (NM_007608, intron 2 of 6)	12718	NM_007608	ENSMUSG00000025317	Car5a	carbonic anhydrase 5a, mitochondrial	cluster_3
Nsd1_12HA_ChIP_mESC_mm10_vs_input_default_peak_5930	chr11	103094168	103095602	+	460	intron (NM_152813, intron 1 of 14)	intron (NM_152813, intron 1 of 14)	6773	NM_152813	ENSMUSG00000020937	Plcd3	phospholipase C, delta 3	cluster_2
Nsd1_12HA_ChIP_mESC_mm10_vs_input_default_peak_29901	chr8	110007351	110008846	+	459	Intergenic	MTD|LTR|ERVL-MaLR	17662	NM_146214	ENSMUSG00000001670	Tat	tyrosine aminotransferase	cluster_2
Nsd1_12HA_ChIP_mESC_mm10_vs_input_default_peak_31021	chr9	58003334	58004497	+	459	intron (NM_001346787, intron 1 of 9)	ID_B1|SINE|B4	5891	NM_001346787	ENSMUSG00000032323	Cyp11a1	cytochrome P450, family 11, subfamily a, polypeptide 1	cluster_2
Nsd1_12HA_ChIP_mESC_mm10_vs_input_default_peak_2701	chr10	77177645	77178459	+	459	Intergenic	B1_Mm|SINE|Alu	-11522	NM_009929	ENSMUSG00000001435	Col18a1	collagen, type XVIII, alpha 1	cluster_2
Nsd1_12HA_ChIP_mESC_mm10_vs_input_default_peak_11736	chr16	13867876	13869164	+	459	intron (NM_001039533, intron 8 of 22)	B1_Mur1|SINE|Alu	34625	NM_001291017	ENSMUSG00000022680	Pdxdc1	pyridoxal-dependent decarboxylase domain containing 1	cluster_3
Nsd1_12HA_ChIP_mESC_mm10_vs_input_default_peak_27666	chr7	79211831	79212533	+	458	Intergenic	B1_Mur1|SINE|Alu	-61084	NM_018811	ENSMUSG00000039202	Abhd2	abhydrolase domain containing 2	cluster_2
Nsd1_12HA_ChIP_mESC_mm10_vs_input_default_peak_7016	chr12	54728844	54730360	+	457	Intergenic	U1|snRNA|snRNA	-33708	NM_025456	ENSMUSG00000054302	Eapp	E2F-associated phosphoprotein	cluster_2
Nsd1_12HA_ChIP_mESC_mm10_vs_input_default_peak_30159	chr8	120363290	120364080	+	457	Intergenic	B3|SINE|B2	-125181	NM_198671	ENSMUSG00000031822	Gse1	genetic suppressor element 1, coiled-coil protein	cluster_2
Nsd1_12HA_ChIP_mESC_mm10_vs_input_default_peak_4630	chr11	69564030	69564828	+	457	intron (NM_001364769, intron 4 of 10)	intron (NM_001364769, intron 4 of 10)	-4192	NM_007911	ENSMUSG00000003934	Efnb3	ephrin B3	cluster_2
Nsd1_12HA_ChIP_mESC_mm10_vs_input_default_peak_15255	chr19	5016746	5017660	+	456	Intergenic	B1_Mus2|SINE|Alu	-6803	NM_007854	ENSMUSG00000024891	Slc29a2	solute carrier family 29 (nucleoside transporters), member 2	cluster_2
Nsd1_12HA_ChIP_mESC_mm10_vs_input_default_peak_31151	chr9	64067267	64068111	+	454	Intergenic	B4|SINE|B4	-13072	NR_040743		Scarletltr	Scarletltr, erythroid developmental long intergenic non-protein coding transcript	cluster_2
Nsd1_12HA_ChIP_mESC_mm10_vs_input_default_peak_31420	chr9	73078548	73080348	+	453	intron (NM_001301232, intron 2 of 5)	intron (NM_001301232, intron 2 of 5)	15300	NM_001301232	ENSMUSG00000032202	Rab27a	RAB27A, member RAS oncogene family	cluster_2
Nsd1_12HA_ChIP_mESC_mm10_vs_input_default_peak_29581	chr8	94068256	94070215	+	453	intron (NM_026116, intron 16 of 16)	URR1A|DNA|hAT-Charlie	29274	NM_026116	ENSMUSG00000031755	Bbs2	Bardet-Biedl syndrome 2 (human)	cluster_2
Nsd1_12HA_ChIP_mESC_mm10_vs_input_default_peak_3418	chr10	128220148	128222662	+	453	Intergenic	ORR1F|LTR|ERVL-MaLR	-4405	NM_008600	ENSMUSG00000025389	Mip	major intrinsic protein of lens fiber	cluster_2
Nsd1_12HA_ChIP_mESC_mm10_vs_input_default_peak_21845	chr4	136764267	136765507	+	453	intron (NM_010142, intron 3 of 15)	B1_Mus1|SINE|Alu	71125	NM_001290753	ENSMUSG00000028664	Ephb2	Eph receptor B2	cluster_2
Nsd1_12HA_ChIP_mESC_mm10_vs_input_default_peak_8741	chr13	74399776	74400499	+	453	Intergenic	B1_Mus1|SINE|Alu	-6928	NR_109835	ENSMUSG00000094403	Mir692-2	microRNA 692-2	cluster_3
Nsd1_12HA_ChIP_mESC_mm10_vs_input_default_peak_13672	chr17	47565377	47566723	+	453	intron (NM_001081635, intron 1 of 6)	intron (NM_001081635, intron 1 of 6)	-27417	NM_007632	ENSMUSG00000034165	Ccnd3	cyclin D3	cluster_1
Nsd1_12HA_ChIP_mESC_mm10_vs_input_default_peak_14417	chr18	24374964	24376079	+	453	Intergenic	Intergenic	36155	NR_152129	ENSMUSG00000117570	Gm38410	predicted gene, 38410	cluster_3
Nsd1_12HA_ChIP_mESC_mm10_vs_input_default_peak_3629	chr11	5511479	5514208	+	453	Intergenic	Intergenic	-7798	NM_013842	ENSMUSG00000020484	Xbp1	X-box binding protein 1	cluster_2
Nsd1_12HA_ChIP_mESC_mm10_vs_input_default_peak_29161	chr8	70638750	70640050	+	453	Intergenic	L1M4|LINE|L1	-6944	NM_001330687	ENSMUSG00000038508	Gdf15	growth differentiation factor 15	cluster_2
Nsd1_12HA_ChIP_mESC_mm10_vs_input_default_peak_8936	chr13	100676867	100678549	+	453	intron (NM_183115, intron 1 of 11)	B1_Mm|SINE|Alu	8227	NM_183115	ENSMUSG00000048924	Ccdc125	coiled-coil domain containing 125	cluster_2
Nsd1_12HA_ChIP_mESC_mm10_vs_input_default_peak_9730	chr14	57910566	57911545	+	453	Intergenic	Intergenic	-20719	NM_001360098	ENSMUSG00000021969	Zdhhc20	zinc finger, DHHC domain containing 20	cluster_2
Nsd1_12HA_ChIP_mESC_mm10_vs_input_default_peak_9927	chr14	76456550	76457283	+	451	intron (NM_207652, intron 1 of 2)	intron (NM_207652, intron 1 of 2)	-31520	NM_001177751	ENSMUSG00000022010	Tsc22d1	TSC22 domain family, member 1	cluster_3
Nsd1_12HA_ChIP_mESC_mm10_vs_input_default_peak_12746	chr17	23695918	23696693	+	451	Intergenic	B1_Mus1|SINE|Alu	-12279	NM_020293	ENSMUSG00000066720	Cldn9	claudin 9	cluster_3
Nsd1_12HA_ChIP_mESC_mm10_vs_input_default_peak_8279	chr13	38109045	38109729	+	451	Intergenic	Intergenic	-41907	NM_023842	ENSMUSG00000054889	Dsp	desmoplakin	cluster_2
Nsd1_12HA_ChIP_mESC_mm10_vs_input_default_peak_20831	chr4	108326633	108327399	+	451	Intergenic	RLTR23|LTR|ERV1	-1136	NM_027250	ENSMUSG00000048351	Coa7	cytochrome c oxidase assembly factor 7	cluster_2
Nsd1_12HA_ChIP_mESC_mm10_vs_input_default_peak_32495	chrX	102199142	102200726	+	451	Intergenic	B1_Mus2|SINE|Alu	-10543	NM_009094	ENSMUSG00000031320	Rps4x	ribosomal protein S4, X-linked	cluster_3
Nsd1_12HA_ChIP_mESC_mm10_vs_input_default_peak_9797	chr14	64070127	64070936	+	451	Intergenic	B1_Mus1|SINE|Alu	14879	NM_001081063	ENSMUSG00000034623	Prss55	protease, serine 55	cluster_3
Nsd1_12HA_ChIP_mESC_mm10_vs_input_default_peak_3130	chr10	99286876	99288244	+	451	Intergenic	MER45B|DNA|hAT-Tip100	24329	NM_026268	ENSMUSG00000019960	Dusp6	dual specificity phosphatase 6	cluster_2
Nsd1_12HA_ChIP_mESC_mm10_vs_input_default_peak_11775	chr16	16946424	16947083	+	451	Intergenic	MT2A|LTR|ERVL	-36629	NM_011949	ENSMUSG00000063358	Mapk1	mitogen-activated protein kinase 1	cluster_3
Nsd1_12HA_ChIP_mESC_mm10_vs_input_default_peak_14096	chr17	83691655	83693202	+	451	Intergenic	Intergenic	-13735	NM_001171053	ENSMUSG00000055817	Mta3	metastasis associated 3	cluster_2
Nsd1_12HA_ChIP_mESC_mm10_vs_input_default_peak_11727	chr16	13771928	13773516	+	451	Intergenic	Intergenic	-7977	NM_001039521	ENSMUSG00000022682	Rrn3	RRN3 RNA polymerase I transcription factor homolog (yeast)	cluster_2
Nsd1_12HA_ChIP_mESC_mm10_vs_input_default_peak_20561	chr4	57765974	57767461	+	451	intron (NM_001304544, intron 6 of 8)	PB1D7|SINE|Alu	-78531	NM_001035532	ENSMUSG00000038729	Akap2	A kinase (PRKA) anchor protein 2	cluster_2
Nsd1_12HA_ChIP_mESC_mm10_vs_input_default_peak_12133	chr16	33078767	33080033	+	451	intron (NM_172823, intron 6 of 16)	PB1D11|SINE|Alu	16879	NM_172823	ENSMUSG00000022802	Lmln	leishmanolysin-like (metallopeptidase M8 family)	cluster_3
Nsd1_12HA_ChIP_mESC_mm10_vs_input_default_peak_15948	chr19	44027227	44028155	+	451	intron (NM_001001446, intron 1 of 8)	B1_Mus2|SINE|Alu	1556	NM_001167905	ENSMUSG00000025197	Cyp2c23	cytochrome P450, family 2, subfamily c, polypeptide 23	cluster_3
Nsd1_12HA_ChIP_mESC_mm10_vs_input_default_peak_18995	chr3	34764136	34765960	+	451	Intergenic	Intergenic	-7027	NR_110488	ENSMUSG00000106519	Gm38509	predicted gene, 38509	cluster_2
Nsd1_12HA_ChIP_mESC_mm10_vs_input_default_peak_1912	chr10	12608662	12610094	+	451	intron (NM_011682, intron 50 of 73)	intron (NM_011682, intron 50 of 73)	252357	NM_011682	ENSMUSG00000019820	Utrn	utrophin	cluster_1
Nsd1_12HA_ChIP_mESC_mm10_vs_input_default_peak_25615	chr6	83935721	83937128	+	451	intron (NM_001355286, intron 3 of 26)	B2_Mm1a|SINE|B2	22071	NM_001355285	ENSMUSG00000030016	Zfp638	zinc finger protein 638	cluster_3
Nsd1_12HA_ChIP_mESC_mm10_vs_input_default_peak_17382	chr2	92851361	92851939	+	451	Intergenic	PB1D9|SINE|Alu	-63451	NM_030725	ENSMUSG00000027220	Syt13	synaptotagmin XIII	cluster_3
Nsd1_12HA_ChIP_mESC_mm10_vs_input_default_peak_13678	chr17	47585466	47588754	+	451	intron (NM_001081635, intron 2 of 6)	ID_B1|SINE|B4	-6357	NM_007632	ENSMUSG00000034165	Ccnd3	cyclin D3	cluster_2
Nsd1_12HA_ChIP_mESC_mm10_vs_input_default_peak_17164	chr2	71897791	71898830	+	451	intron (NM_001360002, intron 10 of 10)	B1_Mus2|SINE|Alu	23406	NM_001360002	ENSMUSG00000006494	Pdk1	pyruvate dehydrogenase kinase, isoenzyme 1	cluster_3
Nsd1_12HA_ChIP_mESC_mm10_vs_input_default_peak_6991	chr12	51858780	51859468	+	451	Intergenic	ID_B1|SINE|B4	-29588	NM_144788	ENSMUSG00000035247	Hectd1	HECT domain E3 ubiquitin protein ligase 1	cluster_3
Nsd1_12HA_ChIP_mESC_mm10_vs_input_default_peak_5625	chr11	97983297	97984379	+	450	intron (NM_028199, intron 1 of 13)	ID_B1|SINE|B4	2608	NM_028199	ENSMUSG00000017417	Plxdc1	plexin domain containing 1	cluster_1
Nsd1_12HA_ChIP_mESC_mm10_vs_input_default_peak_5551	chr11	97471452	97472774	+	450	intron (NM_021493, intron 12 of 18)	B3|SINE|B2	21953	NM_021493	ENSMUSG00000049807	Arhgap23	Rho GTPase activating protein 23	cluster_2
Nsd1_12HA_ChIP_mESC_mm10_vs_input_default_peak_24278	chr5	134576127	134577088	+	450	Intergenic	B3|SINE|B2	4531	NR_106087	ENSMUSG00000106323	Mir7228	microRNA 7228	cluster_3
Nsd1_12HA_ChIP_mESC_mm10_vs_input_default_peak_14561	chr18	35929898	35930965	+	450	Intergenic	CpG	-34399	NM_001289602	ENSMUSG00000024347	Psd2	pleckstrin and Sec7 domain containing 2	cluster_3
Nsd1_12HA_ChIP_mESC_mm10_vs_input_default_peak_23144	chr5	74125641	74126491	+	450	Intergenic	B1_Mur3|SINE|Alu	32536	NR_031758	ENSMUSG00000093355	Snora26	small nucleolar RNA, H/ACA box 26	cluster_3
Nsd1_12HA_ChIP_mESC_mm10_vs_input_default_peak_22433	chr4	151345363	151346183	+	450	intron (NM_001081557, intron 5 of 23)	ID_B1|SINE|B4	256203	NM_001308446	ENSMUSG00000078491	Gm13090	predicted gene 13090	cluster_3
Nsd1_12HA_ChIP_mESC_mm10_vs_input_default_peak_23754	chr5	118445584	118447786	+	448	Intergenic	Intergenic	-114034	NM_172424	ENSMUSG00000018076	Med13l	mediator complex subunit 13-like	cluster_2
Nsd1_12HA_ChIP_mESC_mm10_vs_input_default_peak_15062	chr18	77722094	77724152	+	447	Intergenic	B2_Mm1a|SINE|B2	-8635	NM_001368759	ENSMUSG00000047466	8030462N17Rik	RIKEN cDNA 8030462N17 gene	cluster_2
Nsd1_12HA_ChIP_mESC_mm10_vs_input_default_peak_8369	chr13	44701870	44704574	+	447	Intergenic	PB1D10|SINE|Alu	-27552	NM_021878	ENSMUSG00000038518	Jarid2	jumonji, AT rich interactive domain 2	cluster_1
Nsd1_12HA_ChIP_mESC_mm10_vs_input_default_peak_12090	chr16	32497606	32498835	+	447	intron (NM_199309, intron 3 of 8)	intron (NM_199309, intron 3 of 8)	1939	NM_199309	ENSMUSG00000052363	Zdhhc19	zinc finger, DHHC domain containing 19	cluster_2
Nsd1_12HA_ChIP_mESC_mm10_vs_input_default_peak_3323	chr10	121505492	121508380	+	447	Intergenic	Intergenic	-30686	NM_138956	ENSMUSG00000025795	Rassf3	Ras association (RalGDS/AF-6) domain family member 3	cluster_2
Nsd1_12HA_ChIP_mESC_mm10_vs_input_default_peak_17200	chr2	73792547	73794036	+	447	Intergenic	(TTTA)n|Simple_repeat|Simple_repeat	-17945	NM_001113246	ENSMUSG00000056486	Chn1	chimerin 1	cluster_3
Nsd1_12HA_ChIP_mESC_mm10_vs_input_default_peak_30722	chr9	37485722	37487347	+	447	Intergenic	Intergenic	-2787	NM_146222	ENSMUSG00000042138	Msantd2	Myb/SANT-like DNA-binding domain containing 2	cluster_1
Nsd1_12HA_ChIP_mESC_mm10_vs_input_default_peak_13877	chr17	66234554	66235307	+	447	Intergenic	B1_Mm|SINE|Alu	111410	NM_001003919	ENSMUSG00000035842	Ddx11	DEAD/H (Asp-Glu-Ala-Asp/His) box helicase 11	cluster_3
Nsd1_12HA_ChIP_mESC_mm10_vs_input_default_peak_9649	chr14	55091570	55092317	+	447	intron (NM_001039198, intron 1 of 9)	(A)n|Simple_repeat|Simple_repeat	105	NM_001039198	ENSMUSG00000040721	Zfhx2	zinc finger homeobox 2	cluster_1
Nsd1_12HA_ChIP_mESC_mm10_vs_input_default_peak_24633	chr5	142783264	142783976	+	447	intron (NM_178242, intron 4 of 15)	B1_Mm|SINE|Alu	34042	NM_001122730	ENSMUSG00000039477	Tnrc18	trinucleotide repeat containing 18	cluster_3
Nsd1_12HA_ChIP_mESC_mm10_vs_input_default_peak_23045	chr5	65717420	65719171	+	447	Intergenic	Intergenic	-20059	NM_001081321	ENSMUSG00000029202	Pds5a	PDS5 cohesin associated factor A	cluster_3
Nsd1_12HA_ChIP_mESC_mm10_vs_input_default_peak_8502	chr13	54604309	54605800	+	447	intron (NM_001347512, intron 2 of 5)	B1_Mus2|SINE|Alu	6319	NM_001347512	ENSMUSG00000047547	Cltb	clathrin, light polypeptide (Lcb)	cluster_2
Nsd1_12HA_ChIP_mESC_mm10_vs_input_default_peak_5970	chr11	104030074	104030834	+	447	Intergenic	G-rich|Low_complexity|Low_complexity	63583	NM_007477	ENSMUSG00000062421	Arf2	ADP-ribosylation factor 2	cluster_3
Nsd1_12HA_ChIP_mESC_mm10_vs_input_default_peak_24220	chr5	134278291	134279135	+	447	intron (NM_001080747, intron 9 of 33)	intron (NM_001080747, intron 9 of 33)	33685	NM_001359067	ENSMUSG00000060261	Gtf2i	general transcription factor II I	cluster_2
Nsd1_12HA_ChIP_mESC_mm10_vs_input_default_peak_19404	chr3	90450919	90452124	+	447	intron (NM_008727, intron 20 of 21)	intron (NM_008727, intron 20 of 21)	14345	NM_008727	ENSMUSG00000027931	Npr1	natriuretic peptide receptor 1	cluster_2
Nsd1_12HA_ChIP_mESC_mm10_vs_input_default_peak_21562	chr4	133443454	133444310	+	447	Intergenic	MLT1L|LTR|ERVL-MaLR	-36251	NM_175307	ENSMUSG00000046694	Tent5b	terminal nucleotidyltransferase 5B	cluster_2
Nsd1_12HA_ChIP_mESC_mm10_vs_input_default_peak_5318	chr11	89186480	89187175	+	447	Intergenic	MIR|SINE|MIR	112986	NM_001033266	ENSMUSG00000072553	Gm525	predicted gene 525	cluster_3
Nsd1_12HA_ChIP_mESC_mm10_vs_input_default_peak_10118	chr14	121189586	121190209	+	447	intron (NM_134082, intron 2 of 26)	(TTTG)n|Simple_repeat|Simple_repeat	-58809	NR_155502		B930095G15Rik	RIKEN cDNA B930095G15 gene	cluster_3
Nsd1_12HA_ChIP_mESC_mm10_vs_input_default_peak_17914	chr2	153593177	153595943	+	446	Intergenic	(GA)n|Simple_repeat|Simple_repeat	38221	NM_001195390	ENSMUSG00000056941	Commd7	COMM domain containing 7	cluster_2
Nsd1_12HA_ChIP_mESC_mm10_vs_input_default_peak_7435	chr12	83506612	83507703	+	446	Intergenic	B1_Mm|SINE|Alu	-13309	NM_030246	ENSMUSG00000021222	Dcaf4	DDB1 and CUL4 associated factor 4	cluster_2
Nsd1_12HA_ChIP_mESC_mm10_vs_input_default_peak_26244	chr6	125411239	125413136	+	446	Intergenic	Intergenic	-31683	NM_198604	ENSMUSG00000038167	Plekhg6	pleckstrin homology domain containing, family G (with RhoGef domain) member 6	cluster_2
Nsd1_12HA_ChIP_mESC_mm10_vs_input_default_peak_19655	chr3	101714537	101716153	+	446	Intergenic	Intergenic	-110638	NM_144900	ENSMUSG00000033161	Atp1a1	ATPase, Na+/K+ transporting, alpha 1 polypeptide	cluster_2
Nsd1_12HA_ChIP_mESC_mm10_vs_input_default_peak_32006	chr9	114486491	114487423	+	446	Intergenic	Intergenic	9587	NM_009916	ENSMUSG00000047898	Ccr4	chemokine (C-C motif) receptor 4	cluster_2
Nsd1_12HA_ChIP_mESC_mm10_vs_input_default_peak_20967	chr4	117340064	117340936	+	446	intron (NM_025739, intron 2 of 14)	intron (NM_025739, intron 2 of 14)	34961	NM_001310729	ENSMUSG00000028677	Rnf220	ring finger protein 220	cluster_3
Nsd1_12HA_ChIP_mESC_mm10_vs_input_default_peak_16527	chr2	29075733	29076489	+	446	intron (NM_009442, intron 7 of 11)	B1_Mm|SINE|Alu	15848	NM_009442	ENSMUSG00000026803	Ttf1	transcription termination factor, RNA polymerase I	cluster_2
Nsd1_12HA_ChIP_mESC_mm10_vs_input_default_peak_1067	chr1	133710005	133710583	+	446	intron (NM_213616, intron 19 of 19)	B1_Mus2|SINE|Alu	16351	NR_105868	ENSMUSG00000098606	Mir6903	microRNA 6903	cluster_3
Nsd1_12HA_ChIP_mESC_mm10_vs_input_default_peak_27025	chr7	27383257	27385437	+	446	intron (NM_032610, intron 20 of 35)	intron (NM_032610, intron 20 of 35)	10159	NM_001199235	ENSMUSG00000011751	Sptbn4	spectrin beta, non-erythrocytic 4	cluster_2
Nsd1_12HA_ChIP_mESC_mm10_vs_input_default_peak_4307	chr11	55430766	55431734	+	445	Intergenic	Intergenic	-11170	NM_001290817	ENSMUSG00000018593	Sparc	secreted acidic cysteine rich glycoprotein	cluster_3
Nsd1_12HA_ChIP_mESC_mm10_vs_input_default_peak_9292	chr14	26583263	26584140	+	445	intron (NM_145969, intron 1 of 17)	B1_Mm|SINE|Alu	4151	NM_145969	ENSMUSG00000040818	Dennd6a	DENN/MADD domain containing 6A	cluster_2
Nsd1_12HA_ChIP_mESC_mm10_vs_input_default_peak_3247	chr10	117664755	117665671	+	445	intron (NM_027468, intron 3 of 8)	intron (NM_027468, intron 3 of 8)	35713	NM_027468	ENSMUSG00000020183	Cpm	carboxypeptidase M	cluster_3
Nsd1_12HA_ChIP_mESC_mm10_vs_input_default_peak_18975	chr3	34688678	34690180	+	445	Intergenic	B3|SINE|B2	27233	NR_038347	ENSMUSG00000105153	Gm3143	predicted gene 3143	cluster_2
Nsd1_12HA_ChIP_mESC_mm10_vs_input_default_peak_20463	chr4	46542337	46543267	+	445	intron (NM_178893, intron 9 of 12)	intron (NM_178893, intron 9 of 12)	-6661	NM_029077	ENSMUSG00000039853	Trim14	tripartite motif-containing 14	cluster_3
Nsd1_12HA_ChIP_mESC_mm10_vs_input_default_peak_8133	chr13	23396531	23397555	+	445	Intergenic	Intergenic	26823	NM_013924	ENSMUSG00000036376	Abt1	activator of basal transcription 1	cluster_1
Nsd1_12HA_ChIP_mESC_mm10_vs_input_default_peak_13050	chr17	28926507	28927329	+	445	Intergenic	B1_Mus2|SINE|Alu	-11594	NM_172450	ENSMUSG00000048905	4930539E08Rik	RIKEN cDNA 4930539E08 gene	cluster_2
Nsd1_12HA_ChIP_mESC_mm10_vs_input_default_peak_18540	chr2	168853354	168854447	+	444	Intergenic	ID_B1|SINE|B4	58703	NM_001370946	ENSMUSG00000027551	Zfp64	zinc finger protein 64	cluster_2
Nsd1_12HA_ChIP_mESC_mm10_vs_input_default_peak_13176	chr17	29762677	29763267	+	443	Intergenic	ID_B1|SINE|B4	-45955	NM_026782	ENSMUSG00000024018	Ccdc167	coiled-coil domain containing 167	cluster_3
Nsd1_12HA_ChIP_mESC_mm10_vs_input_default_peak_14603	chr18	36519136	36519992	+	443	Intergenic	B1_Mm|SINE|Alu	-3759	NM_010415	ENSMUSG00000024486	Hbegf	heparin-binding EGF-like growth factor	cluster_2
Nsd1_12HA_ChIP_mESC_mm10_vs_input_default_peak_24497	chr5	137644297	137645725	+	442	intron (NM_010571, intron 1 of 1)	intron (NM_010571, intron 1 of 1)	703	NM_010571	ENSMUSG00000047182	Irs3	insulin receptor substrate 3	cluster_2
Nsd1_12HA_ChIP_mESC_mm10_vs_input_default_peak_17166	chr2	72018918	72019534	+	441	intron (NM_019688, intron 1 of 29)	B1_Mus1|SINE|Alu	-35391	NM_001355478	ENSMUSG00000049044	Rapgef4	Rap guanine nucleotide exchange factor (GEF) 4	cluster_3
Nsd1_12HA_ChIP_mESC_mm10_vs_input_default_peak_8467	chr13	51833636	51834379	+	441	Intergenic	Intergenic	-12668	NM_011817	ENSMUSG00000021453	Gadd45g	growth arrest and DNA-damage-inducible 45 gamma	cluster_3
Nsd1_12HA_ChIP_mESC_mm10_vs_input_default_peak_4345	chr11	57974177	57975514	+	440	Intergenic	B3A|SINE|B2	-34219	NM_028451	ENSMUSG00000037331	Larp1	La ribonucleoprotein domain family, member 1	cluster_2
Nsd1_12HA_ChIP_mESC_mm10_vs_input_default_peak_26543	chr6	148982350	148983593	+	440	Intergenic	Intergenic	-36501	NM_019643	ENSMUSG00000039985	Sinhcaf	SIN3-HDAC complex associated factor	cluster_2
Nsd1_12HA_ChIP_mESC_mm10_vs_input_default_peak_10782	chr15	79878174	79878955	+	440	Intergenic	B1_Mur4|SINE|Alu	-13844	NM_001160415	ENSMUSG00000009585	Apobec3	apolipoprotein B mRNA editing enzyme, catalytic polypeptide 3	cluster_2
Nsd1_12HA_ChIP_mESC_mm10_vs_input_default_peak_22034	chr4	141283993	141285422	+	440	Intergenic	MLTR14|LTR|ERV1	6268	NR_151527	ENSMUSG00000085395	Gm13056	predicted gene 13056	cluster_1
Nsd1_12HA_ChIP_mESC_mm10_vs_input_default_peak_5053	chr11	80322564	80323566	+	440	intron (NM_139228, intron 3 of 8)	intron (NM_139228, intron 3 of 8)	22153	NM_139228	ENSMUSG00000017692	Rhbdl3	rhomboid like 3	cluster_3
Nsd1_12HA_ChIP_mESC_mm10_vs_input_default_peak_26607	chr7	3229287	3230743	+	440	intron (NM_001033431, intron 7 of 9)	B1_Mus1|SINE|Alu	9242	NR_029645	ENSMUSG00000077886	Mir295	microRNA 295	cluster_2
Nsd1_12HA_ChIP_mESC_mm10_vs_input_default_peak_17025	chr2	60010985	60011714	+	436	intron (NM_001001182, intron 2 of 35)	intron (NM_001001182, intron 2 of 35)	87386	NM_001370942		Gm13570	predicted gene 13570	cluster_3
Nsd1_12HA_ChIP_mESC_mm10_vs_input_default_peak_6459	chr11	117071623	117072347	+	436	Intergenic	B1_Mm|SINE|Alu	-4798	NR_027059	ENSMUSG00000086859	Snhg20	small nucleolar RNA host gene 20	cluster_2
Nsd1_12HA_ChIP_mESC_mm10_vs_input_default_peak_4471	chr11	62429648	62431585	+	436	intron (NM_011308, intron 2 of 44)	GA-rich|Low_complexity|Low_complexity	7899	NM_001252313	ENSMUSG00000018501	Ncor1	nuclear receptor co-repressor 1	cluster_2
Nsd1_12HA_ChIP_mESC_mm10_vs_input_default_peak_32011	chr9	114499349	114500849	+	436	Intergenic	Intergenic	-3555	NM_009916	ENSMUSG00000047898	Ccr4	chemokine (C-C motif) receptor 4	cluster_2
Nsd1_12HA_ChIP_mESC_mm10_vs_input_default_peak_6384	chr11	116398756	116399692	+	436	intron (NM_027258, intron 1 of 18)	intron (NM_027258, intron 1 of 18)	13808	NM_027258	ENSMUSG00000052949	Rnf157	ring finger protein 157	cluster_3
Nsd1_12HA_ChIP_mESC_mm10_vs_input_default_peak_14120	chr17	83903511	83904154	+	436	Intergenic	RMER15|LTR|ERVL	-49414	NR_155491		C430042M11Rik	RIKEN cDNA C430042M11 gene	cluster_3
Nsd1_12HA_ChIP_mESC_mm10_vs_input_default_peak_21966	chr4	139330024	139330799	+	436	Intergenic	B1_Mus2|SINE|Alu	19667	NM_025337	ENSMUSG00000028743	Akr7a5	aldo-keto reductase family 7, member A5 (aflatoxin aldehyde reductase)	cluster_3
Nsd1_12HA_ChIP_mESC_mm10_vs_input_default_peak_417	chr1	59437066	59437783	+	436	Intergenic	Intergenic	-44723	NM_008057	ENSMUSG00000041075	Fzd7	frizzled class receptor 7	cluster_3
Nsd1_12HA_ChIP_mESC_mm10_vs_input_default_peak_26136	chr6	122686848	122687814	+	436	Intergenic	B1_Mus2|SINE|Alu	-20158	NM_001289831	ENSMUSG00000012396	Nanog	Nanog homeobox	cluster_2
Nsd1_12HA_ChIP_mESC_mm10_vs_input_default_peak_28090	chr7	110165130	110168386	+	436	Intergenic	(TTTA)n|Simple_repeat|Simple_repeat	44699	NM_001355058	ENSMUSG00000031016	Wee1	WEE 1 homolog 1 (S. pombe)	cluster_2
Nsd1_12HA_ChIP_mESC_mm10_vs_input_default_peak_1566	chr1	172592006	172592824	+	436	Intergenic	ID_B1|SINE|B4	-1847	NM_029084	ENSMUSG00000053318	Slamf8	SLAM family member 8	cluster_3
Nsd1_12HA_ChIP_mESC_mm10_vs_input_default_peak_12832	chr17	26101680	26102622	+	436	Intergenic	Intergenic	-6681	NM_019731	ENSMUSG00000024177	Nme4	NME/NM23 nucleoside diphosphate kinase 4	cluster_3
Nsd1_12HA_ChIP_mESC_mm10_vs_input_default_peak_712	chr1	86456668	86458485	+	436	Intergenic	A-rich|Low_complexity|Low_complexity	31247	NM_027966	ENSMUSG00000036574	Tex44	testis expressed 44	cluster_2
Nsd1_12HA_ChIP_mESC_mm10_vs_input_default_peak_16289	chr2	6356967	6357687	+	436	intron (NM_181399, intron 1 of 13)	(TTTC)n|Simple_repeat|Simple_repeat	4591	NM_181399	ENSMUSG00000039046	Usp6nl	USP6 N-terminal like	cluster_3
Nsd1_12HA_ChIP_mESC_mm10_vs_input_default_peak_23155	chr5	75537357	75538760	+	436	Intergenic	Intergenic	-36929	NM_001122733	ENSMUSG00000005672	Kit	KIT proto-oncogene receptor tyrosine kinase	cluster_2
Nsd1_12HA_ChIP_mESC_mm10_vs_input_default_peak_22378	chr4	150128326	150130537	+	436	intron (NM_019741, intron 6 of 13)	intron (NM_019741, intron 6 of 13)	10087	NM_019741	ENSMUSG00000028976	Slc2a5	solute carrier family 2 (facilitated glucose transporter), member 5	cluster_2
Nsd1_12HA_ChIP_mESC_mm10_vs_input_default_peak_22815	chr5	31606593	31607300	+	436	Intergenic	B1_Mm|SINE|Alu	-7005	NM_025796	ENSMUSG00000106918	Mrpl33	mitochondrial ribosomal protein L33	cluster_2
Nsd1_12HA_ChIP_mESC_mm10_vs_input_default_peak_10113	chr14	120899930	120901164	+	436	Intergenic	RMER6A|LTR|ERVK	-10647	NM_023579	ENSMUSG00000030662	Ipo5	importin 5	cluster_2
Nsd1_12HA_ChIP_mESC_mm10_vs_input_default_peak_4001	chr11	35840491	35841263	+	434	intron (NM_170779, intron 21 of 22)	B2_Mm2|SINE|B2	-6349	NM_025936	ENSMUSG00000018848	Rars	arginyl-tRNA synthetase	cluster_2
Nsd1_12HA_ChIP_mESC_mm10_vs_input_default_peak_13386	chr17	35502299	35505324	+	434	Intergenic	Intergenic	-2221	NM_013633	ENSMUSG00000024406	Pou5f1	POU domain, class 5, transcription factor 1	cluster_1
Nsd1_12HA_ChIP_mESC_mm10_vs_input_default_peak_21387	chr4	130636877	130638807	+	434	Intergenic	PB1D10|SINE|Alu	-25479	NM_001159606	ENSMUSG00000028580	Pum1	pumilio RNA-binding family member 1	cluster_2
Nsd1_12HA_ChIP_mESC_mm10_vs_input_default_peak_12778	chr17	24646015	24647026	+	434	intron (NM_001357796, intron 2 of 5)	intron (NM_001357796, intron 2 of 5)	-1563	NM_023449	ENSMUSG00000002504	Slc9a3r2	solute carrier family 9 (sodium/hydrogen exchanger), member 3 regulator 2	cluster_3
Nsd1_12HA_ChIP_mESC_mm10_vs_input_default_peak_17235	chr2	75751415	75752400	+	434	Intergenic	Intergenic	-47244	NR_132727	ENSMUSG00000015839	Nfe2l2	nuclear factor, erythroid derived 2, like 2	cluster_3
Nsd1_12HA_ChIP_mESC_mm10_vs_input_default_peak_2704	chr10	77196845	77198954	+	434	Intergenic	Intergenic	-31369	NM_009929	ENSMUSG00000001435	Col18a1	collagen, type XVIII, alpha 1	cluster_1
Nsd1_12HA_ChIP_mESC_mm10_vs_input_default_peak_4122	chr11	50369690	50371340	+	434	Intergenic	PB1D9|SINE|Alu	-6475	NM_001362523	ENSMUSG00000007850	Hnrnph1	heterogeneous nuclear ribonucleoprotein H1	cluster_3
Nsd1_12HA_ChIP_mESC_mm10_vs_input_default_peak_3663	chr11	6365497	6369176	+	434	Intergenic	Intergenic	-27789	NM_028601	ENSMUSG00000041164	Zmiz2	zinc finger, MIZ-type containing 2	cluster_2
Nsd1_12HA_ChIP_mESC_mm10_vs_input_default_peak_26667	chr7	4701242	4702175	+	434	intron (NM_001003920, intron 7 of 18)	B1_Mus1|SINE|Alu	10780	NM_001168572	ENSMUSG00000035390	Brsk1	BR serine/threonine kinase 1	cluster_2
Nsd1_12HA_ChIP_mESC_mm10_vs_input_default_peak_10087	chr14	118089270	118089863	+	434	Intergenic	tRNA-Phe-TTY|tRNA|tRNA	-37320	NM_010024	ENSMUSG00000022129	Dct	dopachrome tautomerase	cluster_3
Nsd1_12HA_ChIP_mESC_mm10_vs_input_default_peak_21854	chr4	137072313	137072827	+	434	Intergenic	ID_B1|SINE|B4	-23875	NM_198248	ENSMUSG00000060862	Zbtb40	zinc finger and BTB domain containing 40	cluster_3
Nsd1_12HA_ChIP_mESC_mm10_vs_input_default_peak_12532	chr16	94537662	94538394	+	434	Intergenic	B1_Mur1|SINE|Alu	-11399	NM_007834	ENSMUSG00000022898	Vps26c	VPS26 endosomal protein sorting factor C	cluster_3
Nsd1_12HA_ChIP_mESC_mm10_vs_input_default_peak_3732	chr11	11832248	11834343	+	434	intron (NM_001190448, intron 9 of 14)	L2a|LINE|L2	-24333	NM_001163359	ENSMUSG00000035455	Fignl1	fidgetin-like 1	cluster_2
Nsd1_12HA_ChIP_mESC_mm10_vs_input_default_peak_8235	chr13	30065550	30066311	+	434	Intergenic	ID_B1|SINE|B4	-70560	NM_153546	ENSMUSG00000038732	Mboat1	membrane bound O-acyltransferase domain containing 1	cluster_3
Nsd1_12HA_ChIP_mESC_mm10_vs_input_default_peak_15771	chr19	34654901	34655677	+	434	Intergenic	B1_Mus1|SINE|Alu	14400	NM_008331	ENSMUSG00000034459	Ifit1	interferon-induced protein with tetratricopeptide repeats 1	cluster_3
Nsd1_12HA_ChIP_mESC_mm10_vs_input_default_peak_24499	chr5	137654417	137655112	+	434	intron (NM_178162, intron 9 of 11)	intron (NM_178162, intron 9 of 11)	-9050	NM_010571	ENSMUSG00000047182	Irs3	insulin receptor substrate 3	cluster_3
Nsd1_12HA_ChIP_mESC_mm10_vs_input_default_peak_5407	chr11	95503156	95504029	+	434	Intergenic	B1_Mus2|SINE|Alu	10973	NM_130858	ENSMUSG00000046719	Nxph3	neurexophilin 3	cluster_3
Nsd1_12HA_ChIP_mESC_mm10_vs_input_default_peak_17	chr1	4854574	4855533	+	434	Intergenic	RMER5|LTR|ERV1	-2641	NM_011541	ENSMUSG00000033813	Tcea1	transcription elongation factor A (SII) 1	cluster_1
Nsd1_12HA_ChIP_mESC_mm10_vs_input_default_peak_23092	chr5	66232595	66233488	+	434	Intergenic	B2_Mm2|SINE|B2	-26857	NM_001302833	ENSMUSG00000029206	Nsun7	NOL1/NOP2/Sun domain family, member 7	cluster_2
Nsd1_12HA_ChIP_mESC_mm10_vs_input_default_peak_2608	chr10	70368929	70369757	+	433	Intergenic	PB1D11|SINE|Alu	-71325	NM_001359551	ENSMUSG00000043259	Fam13c	family with sequence similarity 13, member C	cluster_2
Nsd1_12HA_ChIP_mESC_mm10_vs_input_default_peak_19962	chr3	135332825	135333667	+	433	intron (NM_178877, intron 11 of 12)	Tigger7|DNA|TcMar-Tigger	-14783	NM_028946	ENSMUSG00000050150	Slc9b1	solute carrier family 9, subfamily B (NHA1, cation proton antiporter 1), member 1	cluster_3
Nsd1_12HA_ChIP_mESC_mm10_vs_input_default_peak_5457	chr11	96110843	96111454	+	433	intron (NM_001271018, intron 1 of 5)	B2_Mm2|SINE|B2	814	NM_001271018	ENSMUSG00000006056	Calcoco2	calcium binding and coiled-coil domain 2	cluster_2
Nsd1_12HA_ChIP_mESC_mm10_vs_input_default_peak_31501	chr9	78489710	78490598	+	433	Intergenic	ID_B1|SINE|B4	-8430	NM_010106	ENSMUSG00000037742	Eef1a1	eukaryotic translation elongation factor 1 alpha 1	cluster_2
Nsd1_12HA_ChIP_mESC_mm10_vs_input_default_peak_19351	chr3	89808737	89809486	+	433	Intergenic	B1_Mus2|SINE|Alu	-22259	NM_172530	ENSMUSG00000046280	She	src homology 2 domain-containing transforming protein E	cluster_3
Nsd1_12HA_ChIP_mESC_mm10_vs_input_default_peak_29007	chr8	48015669	48016715	+	433	Intergenic	B1_Mus1|SINE|Alu	-25648	NM_133791	ENSMUSG00000031563	Wwc2	WW, C2 and coiled-coil domain containing 2	cluster_3
Nsd1_12HA_ChIP_mESC_mm10_vs_input_default_peak_1392	chr1	156709013	156709618	+	431	intron (NM_145413, intron 1 of 7)	URR1B|DNA|hAT-Charlie	9595	NM_145413	ENSMUSG00000033557	Fam20b	family with sequence similarity 20, member B	cluster_3
Nsd1_12HA_ChIP_mESC_mm10_vs_input_default_peak_29414	chr8	84308470	84308982	+	431	Intergenic	PB1D11|SINE|Alu	-38324	NM_001294281	ENSMUSG00000004994	Ccdc130	coiled-coil domain containing 130	cluster_3
Nsd1_12HA_ChIP_mESC_mm10_vs_input_default_peak_23261	chr5	92099068	92103133	+	431	intron (NM_001359197, intron 1 of 10)	B1_Mur2|SINE|Alu	-17356	NM_001080795	ENSMUSG00000029405	G3bp2	GTPase activating protein (SH3 domain) binding protein 2	cluster_2
Nsd1_12HA_ChIP_mESC_mm10_vs_input_default_peak_18977	chr3	34695310	34696035	+	431	Intergenic	Intergenic	20990	NR_038347	ENSMUSG00000105153	Gm3143	predicted gene 3143	cluster_2
Nsd1_12HA_ChIP_mESC_mm10_vs_input_default_peak_4721	chr11	72421335	72422863	+	431	Intergenic	B1_Mm|SINE|Alu	-10386	NM_177776	ENSMUSG00000045667	Smtnl2	smoothelin-like 2	cluster_2
Nsd1_12HA_ChIP_mESC_mm10_vs_input_default_peak_23422	chr5	108051160	108055034	+	431	Intergenic	Intergenic	-12577	NM_001253880	ENSMUSG00000029267	Mtf2	metal response element binding transcription factor 2	cluster_2
Nsd1_12HA_ChIP_mESC_mm10_vs_input_default_peak_17217	chr2	75610349	75611198	+	431	Intergenic	B2_Mm2|SINE|B2	-48486	NM_001359971	ENSMUSG00000059005	Hnrnpa3	heterogeneous nuclear ribonucleoprotein A3	cluster_3
Nsd1_12HA_ChIP_mESC_mm10_vs_input_default_peak_24480	chr5	137381220	137382005	+	431	intron (NM_011741, intron 84 of 87)	B4A|SINE|B4	31503	NM_010144	ENSMUSG00000029710	Ephb4	Eph receptor B4	cluster_3
Nsd1_12HA_ChIP_mESC_mm10_vs_input_default_peak_11862	chr16	20474098	20475863	+	431	Intergenic	RMER2|LTR|ERV1	-23837	NM_172265	ENSMUSG00000003235	Eif2b5	eukaryotic translation initiation factor 2B, subunit 5 epsilon	cluster_2
Nsd1_12HA_ChIP_mESC_mm10_vs_input_default_peak_14971	chr18	70379905	70380974	+	431	Intergenic	(GGGA)n|Simple_repeat|Simple_repeat	-92015	NM_029019	ENSMUSG00000079608	Stard6	StAR-related lipid transfer (START) domain containing 6	cluster_3
Nsd1_12HA_ChIP_mESC_mm10_vs_input_default_peak_28535	chr7	141024502	141025259	+	431	Intergenic	Intergenic	-7988	NM_001033632	ENSMUSG00000059108	Ifitm6	interferon induced transmembrane protein 6	cluster_2
Nsd1_12HA_ChIP_mESC_mm10_vs_input_default_peak_24708	chr5	144105913	144106565	+	431	intron (NM_001081109, intron 1 of 13)	B1_Mur1|SINE|Alu	5878	NM_001081109	ENSMUSG00000038970	Lmtk2	lemur tyrosine kinase 2	cluster_3
Nsd1_12HA_ChIP_mESC_mm10_vs_input_default_peak_19464	chr3	95238978	95239899	+	429	intron (NM_001024841, intron 1 of 1)	B1_Mm|SINE|Alu	1671	NM_001024841	ENSMUSG00000068860	Gm128	predicted gene 128	cluster_2
Nsd1_12HA_ChIP_mESC_mm10_vs_input_default_peak_23477	chr5	110852949	110853634	+	429	intron (NM_016681, intron 5 of 14)	B2_Mm2|SINE|B2	13308	NM_001363308	ENSMUSG00000029521	Chek2	checkpoint kinase 2	cluster_3
Nsd1_12HA_ChIP_mESC_mm10_vs_input_default_peak_19699	chr3	103207428	103209233	+	428	Intergenic	B1_Mur3|SINE|Alu	36675	NM_001356331	ENSMUSG00000005687	Bcas2	breast carcinoma amplified sequence 2	cluster_2
Nsd1_12HA_ChIP_mESC_mm10_vs_input_default_peak_2236	chr10	44391009	44391982	+	428	Intergenic	Intergenic	31819	NR_035450	ENSMUSG00000089260	Mir1929	microRNA 1929	cluster_2
Nsd1_12HA_ChIP_mESC_mm10_vs_input_default_peak_25596	chr6	82885770	82886678	+	428	Intergenic	Intergenic	-4371	NR_040520	ENSMUSG00000100291	2310069B03Rik	RIKEN cDNA 2310069B03 gene	cluster_2
Nsd1_12HA_ChIP_mESC_mm10_vs_input_default_peak_16836	chr2	33437339	33439674	+	428	Intergenic	Intergenic	-7182	NM_001085507	ENSMUSG00000068966	Zbtb34	zinc finger and BTB domain containing 34	cluster_2
Nsd1_12HA_ChIP_mESC_mm10_vs_input_default_peak_10148	chr14	122414735	122417898	+	428	intron (NR_033326, intron 1 of 3)	intron (NR_033326, intron 1 of 3)	34799	NR_033325	ENSMUSG00000064052	Gm5089	predicted gene 5089	cluster_2
Nsd1_12HA_ChIP_mESC_mm10_vs_input_default_peak_3477	chr10	128899339	128902239	+	428	Intergenic	Intergenic	-8130	NM_001042580	ENSMUSG00000025351	Cd63	CD63 antigen	cluster_2
Nsd1_12HA_ChIP_mESC_mm10_vs_input_default_peak_28613	chr7	144908930	144909814	+	428	Intergenic	B1_Mus2|SINE|Alu	-5728	NM_001361263	ENSMUSG00000031072	LTO1	ABCE maturation factor	cluster_3
Nsd1_12HA_ChIP_mESC_mm10_vs_input_default_peak_25655	chr6	86221525	86223210	+	428	intron (NM_031199, intron 1 of 5)	intron (NM_031199, intron 1 of 5)	27140	NM_031199	ENSMUSG00000029999	Tgfa	transforming growth factor alpha	cluster_2
Nsd1_12HA_ChIP_mESC_mm10_vs_input_default_peak_19548	chr3	96335893	96336682	+	427	Intergenic	L1MEc|LINE|L1	-9000	NR_152105	ENSMUSG00000097851	Platr30	pluripotency associated transcript 30	cluster_2
Nsd1_12HA_ChIP_mESC_mm10_vs_input_default_peak_24417	chr5	136047339	136048326	+	426	Intergenic	Intergenic	9336	NM_175309	ENSMUSG00000042985	Upk3b	uroplakin 3B	cluster_2
Nsd1_12HA_ChIP_mESC_mm10_vs_input_default_peak_4251	chr11	53786848	53788125	+	426	intron (NR_033332, intron 3 of 3)	intron (NR_033332, intron 3 of 3)	17013	NM_001159396	ENSMUSG00000018899	Irf1	interferon regulatory factor 1	cluster_2
Nsd1_12HA_ChIP_mESC_mm10_vs_input_default_peak_5719	chr11	100313784	100315335	+	425	Intergenic	MT2B2|LTR|ERVL	-5390	NM_011508	ENSMUSG00000035530	Eif1	eukaryotic translation initiation factor 1	cluster_2
Nsd1_12HA_ChIP_mESC_mm10_vs_input_default_peak_21986	chr4	140218571	140219236	+	423	intron (NM_198610, intron 1 of 9)	MIR|SINE|MIR	27908	NM_198610	ENSMUSG00000040972	Igsf21	immunoglobulin superfamily, member 21	cluster_3
Nsd1_12HA_ChIP_mESC_mm10_vs_input_default_peak_24544	chr5	139318155	139319751	+	423	intron (NM_172723, intron 1 of 10)	intron (NM_172723, intron 1 of 10)	6511	NM_172723	ENSMUSG00000056413	Adap1	ArfGAP with dual PH domains 1	cluster_2
Nsd1_12HA_ChIP_mESC_mm10_vs_input_default_peak_15188	chr19	3843766	3846074	+	423	Intergenic	MamRep4096|DNA|hAT?	5896	NR_162795		Mir12192	microRNA mir-12192	cluster_2
Nsd1_12HA_ChIP_mESC_mm10_vs_input_default_peak_2782	chr10	80204379	80205870	+	423	intron (NR_038088, intron 1 of 4)	B1_Mus1|SINE|Alu	-21474	NM_023431	ENSMUSG00000020156	Pwwp3a	PWWP domain containing 3A, DNA repair factor	cluster_2
Nsd1_12HA_ChIP_mESC_mm10_vs_input_default_peak_17108	chr2	70339802	70340653	+	423	intron (NM_177376, intron 30 of 34)	PB1|SINE|Alu	-134696	NM_022435	ENSMUSG00000075304	Sp5	trans-acting transcription factor 5	cluster_3
Nsd1_12HA_ChIP_mESC_mm10_vs_input_default_peak_20649	chr4	83520116	83523613	+	422	Intergenic	Intergenic	-3681	NM_001355549	ENSMUSG00000052407	Ccdc171	coiled-coil domain containing 171	cluster_1
Nsd1_12HA_ChIP_mESC_mm10_vs_input_default_peak_8530	chr13	55191157	55192347	+	422	Intergenic	B1_Mur4|SINE|Alu	-18030	NM_008739	ENSMUSG00000021488	Nsd1	nuclear receptor-binding SET-domain protein 1	cluster_2
Nsd1_12HA_ChIP_mESC_mm10_vs_input_default_peak_8107	chr13	21974432	21975468	+	422	Intergenic	Intergenic	-6231	NM_001162928	ENSMUSG00000016982	Pom121l2	POM121 membrane glycoprotein-like 2 (rat)	cluster_2
Nsd1_12HA_ChIP_mESC_mm10_vs_input_default_peak_27669	chr7	79222133	79223862	+	422	Intergenic	RMER20A|LTR|ERVK	-50269	NM_018811	ENSMUSG00000039202	Abhd2	abhydrolase domain containing 2	cluster_2
Nsd1_12HA_ChIP_mESC_mm10_vs_input_default_peak_26882	chr7	19841057	19841913	+	422	Intergenic	B1_Mur4|SINE|Alu	-10518	NM_001270489	ENSMUSG00000092216	Gm19345	predicted gene, 19345	cluster_3
Nsd1_12HA_ChIP_mESC_mm10_vs_input_default_peak_11224	chr15	98973805	98974671	+	422	Intergenic	B1F1|SINE|Alu	-11727	NR_045991	ENSMUSG00000097587	4930578M01Rik	RIKEN cDNA 4930578M01 gene	cluster_2
Nsd1_12HA_ChIP_mESC_mm10_vs_input_default_peak_11262	chr15	99264543	99265915	+	422	Intergenic	L2b|LINE|L2	-13268	NM_016766	ENSMUSG00000037570	Mcrs1	microspherule protein 1	cluster_2
Nsd1_12HA_ChIP_mESC_mm10_vs_input_default_peak_17244	chr2	75807975	75808730	+	422	Intergenic	Intergenic	-23825	NM_172666	ENSMUSG00000042410	Agps	alkylglycerone phosphate synthase	cluster_3
Nsd1_12HA_ChIP_mESC_mm10_vs_input_default_peak_17127	chr2	71337073	71337984	+	422	intron (NM_172436, intron 3 of 17)	intron (NM_172436, intron 3 of 17)	30227	NM_172436	ENSMUSG00000027010	Slc25a12	solute carrier family 25 (mitochondrial carrier, Aralar), member 12	cluster_2
Nsd1_12HA_ChIP_mESC_mm10_vs_input_default_peak_3355	chr10	127042126	127042817	+	422	intron (NM_010792, intron 1 of 5)	B1_Mur3|SINE|Alu	539	NM_010792	ENSMUSG00000006732	Mettl1	methyltransferase like 1	cluster_2
Nsd1_12HA_ChIP_mESC_mm10_vs_input_default_peak_959	chr1	131889689	131891416	+	422	Intergenic	MLT1A0|LTR|ERVL-MaLR	-19906	NM_175294	ENSMUSG00000026434	Nucks1	nuclear casein kinase and cyclin-dependent kinase substrate 1	cluster_2
Nsd1_12HA_ChIP_mESC_mm10_vs_input_default_peak_273	chr1	37006567	37007297	+	422	Intergenic	(CAAA)n|Simple_repeat|Simple_repeat	-22381	NM_001370828	ENSMUSG00000050122	Vwa3b	von Willebrand factor A domain containing 3B	cluster_3
Nsd1_12HA_ChIP_mESC_mm10_vs_input_default_peak_26196	chr6	124877111	124878379	+	422	intron (NM_013488, intron 3 of 9)	ID_B1|SINE|B4	10455	NM_013488	ENSMUSG00000023274	Cd4	CD4 antigen	cluster_3
Nsd1_12HA_ChIP_mESC_mm10_vs_input_default_peak_11356	chr15	100456838	100458763	+	422	Intergenic	Intergenic	-11211	NM_001357983	ENSMUSG00000037353	Letmd1	LETM1 domain containing 1	cluster_3
Nsd1_12HA_ChIP_mESC_mm10_vs_input_default_peak_14362	chr18	20767226	20767827	+	422	Intergenic	B1_Mm|SINE|Alu	-21122	NM_019737	ENSMUSG00000056124	B4galt6	UDP-Gal:betaGlcNAc beta 1,4-galactosyltransferase, polypeptide 6	cluster_2
Nsd1_12HA_ChIP_mESC_mm10_vs_input_default_peak_26722	chr7	10808941	10810070	+	422	Intergenic	Intergenic	-10440	NR_033707	ENSMUSG00000110097	Zscan4a	zinc finger and SCAN domain containing 4A	cluster_3
Nsd1_12HA_ChIP_mESC_mm10_vs_input_default_peak_8195	chr13	24837305	24838741	+	422	intron (NM_019551, intron 4 of 6)	RMER3D-int|LTR|ERVK	6364	NM_019551	ENSMUSG00000035958	Tdp2	tyrosyl-DNA phosphodiesterase 2	cluster_2
Nsd1_12HA_ChIP_mESC_mm10_vs_input_default_peak_20313	chr4	40827984	40830111	+	420	intron (NM_022305, intron 1 of 5)	intron (NM_022305, intron 1 of 5)	21091	NR_039584	ENSMUSG00000096377	Mir5123	microRNA 5123	cluster_2
Nsd1_12HA_ChIP_mESC_mm10_vs_input_default_peak_18992	chr3	34746601	34747728	+	420	Intergenic	PB1D10|SINE|Alu	-24911	NR_110488	ENSMUSG00000106519	Gm38509	predicted gene, 38509	cluster_2
Nsd1_12HA_ChIP_mESC_mm10_vs_input_default_peak_23644	chr5	115358893	115359927	+	420	intron (NR_163911, intron 1 of 1)	PB1D9|SINE|Alu	713	NR_163911				cluster_2
Nsd1_12HA_ChIP_mESC_mm10_vs_input_default_peak_9368	chr14	30715660	30716894	+	420	intron (NM_001166532, intron 1 of 20)	CpG	662	NM_001166532	ENSMUSG00000006527	Sfmbt1	Scm-like with four mbt domains 1	cluster_2
Nsd1_12HA_ChIP_mESC_mm10_vs_input_default_peak_17260	chr2	77343846	77344483	+	420	Intergenic	RMER17B|LTR|ERVK	-63572	NM_175465	ENSMUSG00000042272	Sestd1	SEC14 and spectrin domains 1	cluster_3
Nsd1_12HA_ChIP_mESC_mm10_vs_input_default_peak_29534	chr8	89013342	89014332	+	420	Intergenic	B2_Mm2|SINE|B2	-10898	NR_106190	ENSMUSG00000099078	Mir8110	microRNA 8110	cluster_2
Nsd1_12HA_ChIP_mESC_mm10_vs_input_default_peak_21647	chr4	134267846	134268398	+	420	Intergenic	B3|SINE|B2	-14016	NM_001099296	ENSMUSG00000050105	Grrp1	glycine/arginine rich protein 1	cluster_2
Nsd1_12HA_ChIP_mESC_mm10_vs_input_default_peak_28089	chr7	110162528	110163885	+	420	Intergenic	B3|SINE|B2	41147	NM_001355058	ENSMUSG00000031016	Wee1	WEE 1 homolog 1 (S. pombe)	cluster_1
Nsd1_12HA_ChIP_mESC_mm10_vs_input_default_peak_10602	chr15	75844895	75847408	+	420	Intergenic	Intergenic	-4243	NM_172121	ENSMUSG00000075600	Zc3h3	zinc finger CCCH type containing 3	cluster_2
Nsd1_12HA_ChIP_mESC_mm10_vs_input_default_peak_11502	chr16	4022347	4023980	+	420	Intergenic	B1_Mus1|SINE|Alu	-13873	NM_001357143	ENSMUSG00000005980	Dnase1	deoxyribonuclease I	cluster_3
Nsd1_12HA_ChIP_mESC_mm10_vs_input_default_peak_24121	chr5	127659085	127659675	+	420	intron (NM_177005, intron 4 of 11)	intron (NM_177005, intron 4 of 11)	27118	NM_177005	ENSMUSG00000049971	Glt1d1	glycosyltransferase 1 domain containing 1	cluster_3
Nsd1_12HA_ChIP_mESC_mm10_vs_input_default_peak_31145	chr9	63982947	63983838	+	420	intron (NM_008542, intron 3 of 3)	intron (NM_008542, intron 3 of 3)	38667	NM_008542	ENSMUSG00000036867	Smad6	SMAD family member 6	cluster_3
Nsd1_12HA_ChIP_mESC_mm10_vs_input_default_peak_21844	chr4	136761146	136762052	+	420	intron (NM_010142, intron 3 of 15)	intron (NM_010142, intron 3 of 15)	74413	NM_001290753	ENSMUSG00000028664	Ephb2	Eph receptor B2	cluster_2
Nsd1_12HA_ChIP_mESC_mm10_vs_input_default_peak_25024	chr6	30033571	30035638	+	420	Intergenic	B1_Mur2|SINE|Alu	-13384	NM_001164228	ENSMUSG00000058440	Nrf1	nuclear respiratory factor 1	cluster_2
Nsd1_12HA_ChIP_mESC_mm10_vs_input_default_peak_7182	chr12	70969895	70971010	+	420	Intergenic	Intergenic	-4171	NM_001310596	ENSMUSG00000060073	Psma3	proteasome (prosome, macropain) subunit, alpha type 3	cluster_1
Nsd1_12HA_ChIP_mESC_mm10_vs_input_default_peak_12514	chr16	93907167	93908644	+	420	Intergenic	RLTR9A|LTR|ERVK	21662	NM_001165925	ENSMUSG00000047109	Cldn14	claudin 14	cluster_2
Nsd1_12HA_ChIP_mESC_mm10_vs_input_default_peak_101	chr1	13071281	13072484	+	420	Intergenic	Intergenic	55281	NM_001081209	ENSMUSG00000042414	Prdm14	PR domain containing 14	cluster_1
Nsd1_12HA_ChIP_mESC_mm10_vs_input_default_peak_2582	chr10	68249386	68250025	+	420	intron (NM_023598, intron 2 of 9)	intron (NM_023598, intron 2 of 9)	29021	NM_023598	ENSMUSG00000019947	Arid5b	AT rich interactive domain 5B (MRF1-like)	cluster_3
Nsd1_12HA_ChIP_mESC_mm10_vs_input_default_peak_7111	chr12	62706462	62707763	+	420	Intergenic	RLTR13D6|LTR|ERVK	19325	NR_131949		Spanxn4	SPANX family, member N4	cluster_3
Nsd1_12HA_ChIP_mESC_mm10_vs_input_default_peak_16845	chr2	33477399	33478608	+	420	Intergenic	B1_Mm|SINE|Alu	-9471	NM_001355611	ENSMUSG00000026788	Zbtb43	zinc finger and BTB domain containing 43	cluster_2
Nsd1_12HA_ChIP_mESC_mm10_vs_input_default_peak_18594	chr2	170197084	170198414	+	420	Intergenic	Intergenic	-3696	NR_157067	ENSMUSG00000097514	Gm17619	predicted gene, 17619	cluster_2
Nsd1_12HA_ChIP_mESC_mm10_vs_input_default_peak_8504	chr13	54608517	54609276	+	420	intron (NM_001347512, intron 1 of 5)	intron (NM_001347512, intron 1 of 5)	2477	NM_001347512	ENSMUSG00000047547	Cltb	clathrin, light polypeptide (Lcb)	cluster_2
Nsd1_12HA_ChIP_mESC_mm10_vs_input_default_peak_3619	chr11	5478222	5479911	+	420	Intergenic	ID_B1|SINE|B4	-34219	NM_001080924	ENSMUSG00000041961	Znrf3	zinc and ring finger 3	cluster_2
Nsd1_12HA_ChIP_mESC_mm10_vs_input_default_peak_91	chr1	12740651	12743155	+	420	intron (NM_172294, intron 2 of 21)	intron (NM_172294, intron 2 of 21)	23358	NM_172294	ENSMUSG00000016918	Sulf1	sulfatase 1	cluster_2
Nsd1_12HA_ChIP_mESC_mm10_vs_input_default_peak_27380	chr7	43036451	43037428	+	420	intron (NM_001105061, intron 6 of 6)	RLTR1B-int|LTR|ERV1	18141	NM_001105061	ENSMUSG00000091528	Vmn2r126	vomeronasal 2, receptor 126	cluster_3
Nsd1_12HA_ChIP_mESC_mm10_vs_input_default_peak_21419	chr4	132127722	132129796	+	420	intron (NM_013622, intron 1 of 2)	intron (NM_013622, intron 1 of 2)	15727	NM_013622	ENSMUSG00000050511	Oprd1	opioid receptor, delta 1	cluster_2
Nsd1_12HA_ChIP_mESC_mm10_vs_input_default_peak_17906	chr2	153528087	153528879	+	420	intron (NM_001134300, intron 1 of 10)	CpG	1488	NM_001134300	ENSMUSG00000061411	Nol4l	nucleolar protein 4-like	cluster_3
Nsd1_12HA_ChIP_mESC_mm10_vs_input_default_peak_1693	chr1	182112007	182113236	+	418	Intergenic	Intergenic	-12116	NM_012058	ENSMUSG00000026511	Srp9	signal recognition particle 9	cluster_2
Nsd1_12HA_ChIP_mESC_mm10_vs_input_default_peak_11606	chr16	8838278	8839685	+	418	intron (NM_001081400, intron 2 of 3)	intron (NM_001081400, intron 2 of 3)	8881	NM_001081400	ENSMUSG00000022507	1810013L24Rik	RIKEN cDNA 1810013L24 gene	cluster_2
Nsd1_12HA_ChIP_mESC_mm10_vs_input_default_peak_6834	chr12	17441602	17442364	+	418	Intergenic	RSINE1|SINE|B4	86591	NR_037226	ENSMUSG00000093037	Mir3066	microRNA 3066	cluster_3
Nsd1_12HA_ChIP_mESC_mm10_vs_input_default_peak_4447	chr11	61483606	61484484	+	418	Intergenic	Intergenic	-1386	NM_029568	ENSMUSG00000042436	Mfap4	microfibrillar-associated protein 4	cluster_3
Nsd1_12HA_ChIP_mESC_mm10_vs_input_default_peak_28191	chr7	118816974	118818596	+	417	intron (NM_027815, intron 26 of 30)	intron (NM_027815, intron 26 of 30)	37828	NM_001168220	ENSMUSG00000030980	Knop1	lysine rich nucleolar protein 1	cluster_2
Nsd1_12HA_ChIP_mESC_mm10_vs_input_default_peak_19649	chr3	101411978	101413483	+	417	intron (NM_207205, intron 2 of 10)	intron (NM_207205, intron 2 of 10)	35605	NM_207205	ENSMUSG00000042035	Igsf3	immunoglobulin superfamily, member 3	cluster_2
Nsd1_12HA_ChIP_mESC_mm10_vs_input_default_peak_1258	chr1	151080443	151080962	+	417	Intergenic	Intergenic	-57332	NR_038011		C730036E19Rik	RIKEN cDNA C730036E19 gene	cluster_3
Nsd1_12HA_ChIP_mESC_mm10_vs_input_default_peak_12050	chr16	31921814	31922614	+	417	Intergenic	ORR1B2|LTR|ERVL-MaLR	-11637	NM_172822	ENSMUSG00000045625	Pigz	phosphatidylinositol glycan anchor biosynthesis, class Z	cluster_3
Nsd1_12HA_ChIP_mESC_mm10_vs_input_default_peak_31733	chr9	104408161	104408979	+	417	Intergenic	Intergenic	-17543	NR_035516	ENSMUSG00000089406	Mir2136	microRNA 2136	cluster_3
Nsd1_12HA_ChIP_mESC_mm10_vs_input_default_peak_13124	chr17	29404965	29406425	+	417	Intergenic	Intergenic	44781	NM_001159538	ENSMUSG00000024013	Fgd2	FYVE, RhoGEF and PH domain containing 2	cluster_3
Nsd1_12HA_ChIP_mESC_mm10_vs_input_default_peak_6260	chr11	114752174	114752728	+	417	intron (NM_001034878, intron 10 of 12)	ID_B1|SINE|B4	-12938	NM_001102615	ENSMUSG00000010021	Kif19a	kinesin family member 19A	cluster_3
Nsd1_12HA_ChIP_mESC_mm10_vs_input_default_peak_22961	chr5	53671084	53671792	+	417	Intergenic	RLTR23|LTR|ERV1	27150	NR_024201	ENSMUSG00000089083	Rnu7	U7 small nuclear RNA	cluster_2
Nsd1_12HA_ChIP_mESC_mm10_vs_input_default_peak_14222	chr17	87962760	87964994	+	416	Intergenic	Intergenic	-11173	NM_010830	ENSMUSG00000005370	Msh6	mutS homolog 6	cluster_2
Nsd1_12HA_ChIP_mESC_mm10_vs_input_default_peak_4997	chr11	79426024	79427246	+	416	intron (NM_010897, intron 13 of 57)	RLTR9E|LTR|ERVK	57396	NR_045305	ENSMUSG00000091523	AU040972	expressed sequence AU040972	cluster_3
Nsd1_12HA_ChIP_mESC_mm10_vs_input_default_peak_18097	chr2	157053814	157054579	+	416	intron (NM_001164663, intron 2 of 14)	ID4_|SINE|ID	25069	NM_001164663	ENSMUSG00000055485	Soga1	suppressor of glucose, autophagy associated 1	cluster_2
Nsd1_12HA_ChIP_mESC_mm10_vs_input_default_peak_9584	chr14	52064648	52066511	+	416	Intergenic	L1M2|LINE|L1	-3736	NR_028552	ENSMUSG00000064871	Snord58b	small nucleolar RNA, C/D box 58B	cluster_2
Nsd1_12HA_ChIP_mESC_mm10_vs_input_default_peak_23442	chr5	110082398	110083282	+	416	Intergenic	B1_Mus2|SINE|Alu	-17129	NM_207279	ENSMUSG00000064247	Plcxd1	phosphatidylinositol-specific phospholipase C, X domain containing 1	cluster_1
Nsd1_12HA_ChIP_mESC_mm10_vs_input_default_peak_26267	chr6	127103835	127105234	+	416	intron (NM_177003, intron 1 of 5)	intron (NM_177003, intron 1 of 5)	5018	NM_177003	ENSMUSG00000038028	Tigar	Trp53 induced glycolysis regulatory phosphatase	cluster_1
Nsd1_12HA_ChIP_mESC_mm10_vs_input_default_peak_702	chr1	86395927	86396454	+	415	Intergenic	Intergenic	-6829	NM_001319227	ENSMUSG00000026237	Nmur1	neuromedin U receptor 1	cluster_3
Nsd1_12HA_ChIP_mESC_mm10_vs_input_default_peak_18073	chr2	156643435	156644749	+	415	intron (NM_001277187, intron 1 of 11)	intron (NM_001277187, intron 1 of 11)	30395	NM_001277187	ENSMUSG00000061689	Dlgap4	DLG associated protein 4	cluster_2
Nsd1_12HA_ChIP_mESC_mm10_vs_input_default_peak_25855	chr6	100384435	100385776	+	415	Intergenic	Intergenic	-97747	NM_019743	ENSMUSG00000072872	Rybp	RING1 and YY1 binding protein	cluster_2
Nsd1_12HA_ChIP_mESC_mm10_vs_input_default_peak_11147	chr15	96792880	96793400	+	415	Intergenic	B1_Mus2|SINE|Alu	-93412	NM_001355633	ENSMUSG00000022462	Slc38a2	solute carrier family 38, member 2	cluster_3
Nsd1_12HA_ChIP_mESC_mm10_vs_input_default_peak_4305	chr11	55415878	55416478	+	414	intron (NM_001290817, intron 1 of 9)	B3A|SINE|B2	3902	NM_009242	ENSMUSG00000018593	Sparc	secreted acidic cysteine rich glycoprotein	cluster_1
Nsd1_12HA_ChIP_mESC_mm10_vs_input_default_peak_29796	chr8	106637381	106638061	+	414	intron (NM_009864, intron 2 of 15)	PB1D9|SINE|Alu	34371	NM_009864	ENSMUSG00000000303	Cdh1	cadherin 1	cluster_2
Nsd1_12HA_ChIP_mESC_mm10_vs_input_default_peak_31667	chr9	99368043	99368815	+	414	Intergenic	B1_Mus2|SINE|Alu	-9899	NM_177775	ENSMUSG00000037681	Esyt3	extended synaptotagmin-like protein 3	cluster_3
Nsd1_12HA_ChIP_mESC_mm10_vs_input_default_peak_30168	chr8	120474697	120475513	+	414	Intergenic	PB1D7|SINE|Alu	-13761	NM_198671	ENSMUSG00000031822	Gse1	genetic suppressor element 1, coiled-coil protein	cluster_2
Nsd1_12HA_ChIP_mESC_mm10_vs_input_default_peak_27459	chr7	45203986	45204539	+	412	intron (NM_201374, intron 1 of 19)	B1_Mus2|SINE|Alu	630	NM_201374	ENSMUSG00000038292	Ccdc155	coiled-coil domain containing 155	cluster_3
Nsd1_12HA_ChIP_mESC_mm10_vs_input_default_peak_25938	chr6	113642172	113642977	+	412	intron (NM_001113553, intron 1 of 11)	B1_Mm|SINE|Alu	4107	NM_172161	ENSMUSG00000060477	Irak2	interleukin-1 receptor-associated kinase 2	cluster_2
Nsd1_12HA_ChIP_mESC_mm10_vs_input_default_peak_24268	chr5	134501769	134502614	+	411	intron (NM_001039162, intron 9 of 15)	intron (NM_001039162, intron 9 of 15)	-45475	NM_001081470	ENSMUSG00000023079	Gtf2ird1	general transcription factor II I repeat domain-containing 1	cluster_3
Nsd1_12HA_ChIP_mESC_mm10_vs_input_default_peak_21327	chr4	129581885	129582932	+	411	Intergenic	RSINE1|SINE|B4	-3828	NM_182783	ENSMUSG00000050493	Fam167b	family with sequence similarity 167, member B	cluster_3
Nsd1_12HA_ChIP_mESC_mm10_vs_input_default_peak_7072	chr12	55504786	55505353	+	409	Intergenic	B1_Mur3|SINE|Alu	-12422	NM_010907	ENSMUSG00000021025	Nfkbia	nuclear factor of kappa light polypeptide gene enhancer in B cells inhibitor, alpha	cluster_2
Nsd1_12HA_ChIP_mESC_mm10_vs_input_default_peak_28507	chr7	139972474	139973106	+	409	intron (NM_001347613, intron 5 of 5)	B1_Mm|SINE|Alu	5965	NM_001359836	ENSMUSG00000073795	6430531B16Rik	RIKEN cDNA 6430531B16 gene	cluster_3
Nsd1_12HA_ChIP_mESC_mm10_vs_input_default_peak_269	chr1	36982975	36983981	+	408	Intergenic	B1_Mus1|SINE|Alu	-43951	NM_018872	ENSMUSG00000026116	Tmem131	transmembrane protein 131	cluster_1
Nsd1_12HA_ChIP_mESC_mm10_vs_input_default_peak_103	chr1	13073444	13074638	+	407	Intergenic	PB1D9|SINE|Alu	53122	NM_001081209	ENSMUSG00000042414	Prdm14	PR domain containing 14	cluster_2
Nsd1_12HA_ChIP_mESC_mm10_vs_input_default_peak_30740	chr9	40643951	40644748	+	407	Intergenic	B1_Mur4|SINE|Alu	-41670	NM_133733	ENSMUSG00000032024	Clmp	CXADR-like membrane protein	cluster_3
Nsd1_12HA_ChIP_mESC_mm10_vs_input_default_peak_2567	chr10	67082186	67084450	+	407	intron (NM_178606, intron 1 of 7)	intron (NM_178606, intron 1 of 7)	13670	NM_001204915	ENSMUSG00000019873	Reep3	receptor accessory protein 3	cluster_2
Nsd1_12HA_ChIP_mESC_mm10_vs_input_default_peak_32645	chrX	162844756	162845857	+	407	intron (NR_038088, intron 3 of 5)	B1_Mus2|SINE|Alu	-15852	NM_001290778	ENSMUSG00000038344	Txlng	taxilin gamma	cluster_3
Nsd1_12HA_ChIP_mESC_mm10_vs_input_default_peak_8995	chr13	107956905	107957979	+	407	Intergenic	Intergenic	-67378	NM_145456		Zswim6	zinc finger SWIM-type containing 6	cluster_2
Nsd1_12HA_ChIP_mESC_mm10_vs_input_default_peak_9820	chr14	64644354	64646059	+	407	Intergenic	B1_Mus1|SINE|Alu	-7335	NM_001081177	ENSMUSG00000060012	Kif13b	kinesin family member 13B	cluster_2
Nsd1_12HA_ChIP_mESC_mm10_vs_input_default_peak_4025	chr11	43653459	43654712	+	407	Intergenic	B1F|SINE|Alu	-27913	NM_001363142	ENSMUSG00000044950	Pwwp2a	PWWP domain containing 2A	cluster_2
Nsd1_12HA_ChIP_mESC_mm10_vs_input_default_peak_21922	chr4	138005268	138006982	+	407	intron (NM_001355699, intron 1 of 32)	intron (NM_001355699, intron 1 of 32)	8300	NM_001369130	ENSMUSG00000028760	Eif4g3	eukaryotic translation initiation factor 4 gamma, 3	cluster_2
Nsd1_12HA_ChIP_mESC_mm10_vs_input_default_peak_24991	chr6	29118112	29118828	+	407	Intergenic	Intergenic	46254	NM_133925	ENSMUSG00000029701	Rbm28	RNA binding motif protein 28	cluster_3
Nsd1_12HA_ChIP_mESC_mm10_vs_input_default_peak_25852	chr6	100376998	100378064	+	407	Intergenic	Intergenic	-90173	NM_019743	ENSMUSG00000072872	Rybp	RING1 and YY1 binding protein	cluster_2
Nsd1_12HA_ChIP_mESC_mm10_vs_input_default_peak_10545	chr15	64185388	64186196	+	407	intron (NM_010026, intron 5 of 30)	B1_Mm|SINE|Alu	-125344	NM_144846	ENSMUSG00000022378	Fam49b	family with sequence similarity 49, member B	cluster_3
Nsd1_12HA_ChIP_mESC_mm10_vs_input_default_peak_19894	chr3	129510356	129511045	+	407	Intergenic	RSINE1|SINE|B4	21297	NR_153369		Gm35986	predicted gene, 35986	cluster_3
Nsd1_12HA_ChIP_mESC_mm10_vs_input_default_peak_29917	chr8	110895613	110896891	+	407	intron (NR_052009, intron 4 of 23)	B1_Mm|SINE|Alu	6236	NR_052009	ENSMUSG00000033703	Fcsk	fucose kinase	cluster_3
Nsd1_12HA_ChIP_mESC_mm10_vs_input_default_peak_13208	chr17	30681099	30681826	+	407	intron (NM_013811, intron 18 of 92)	B1_Mus1|SINE|Alu	54526	NM_013811	ENSMUSG00000033826	Dnah8	dynein, axonemal, heavy chain 8	cluster_3
Nsd1_12HA_ChIP_mESC_mm10_vs_input_default_peak_10318	chr15	27720426	27721196	+	407	Intergenic	B4A|SINE|B4	-39269	NM_001242424	ENSMUSG00000056069	Otulinl	OTU deubiquitinase with linear linkage specificity like	cluster_3
Nsd1_12HA_ChIP_mESC_mm10_vs_input_default_peak_17990	chr2	154908256	154908903	+	407	Intergenic	Intergenic	-15673	NM_026030	ENSMUSG00000074656	Eif2s2	eukaryotic translation initiation factor 2, subunit 2 (beta)	cluster_3
Nsd1_12HA_ChIP_mESC_mm10_vs_input_default_peak_9314	chr14	27046776	27047910	+	407	intron (NM_134437, intron 1 of 12)	intron (NM_134437, intron 1 of 12)	8342	NM_134437	ENSMUSG00000040717	Il17rd	interleukin 17 receptor D	cluster_2
Nsd1_12HA_ChIP_mESC_mm10_vs_input_default_peak_27533	chr7	46770153	46770844	+	407	intron (NM_001005248, intron 16 of 22)	B1_Mus1|SINE|Alu	18665	NM_011314	ENSMUSG00000057465	Saa2	serum amyloid A 2	cluster_3
Nsd1_12HA_ChIP_mESC_mm10_vs_input_default_peak_3203	chr10	116570935	116571551	+	407	intron (NM_001037846, intron 1 of 15)	B1_Mus1|SINE|Alu	9293	NM_001359252	ENSMUSG00000020166	Cnot2	CCR4-NOT transcription complex, subunit 2	cluster_3
Nsd1_12HA_ChIP_mESC_mm10_vs_input_default_peak_29732	chr8	105799316	105800449	+	407	intron (NM_145824, intron 3 of 13)	intron (NM_145824, intron 3 of 13)	27326	NM_145824	ENSMUSG00000037415	Ranbp10	RAN binding protein 10	cluster_3
Nsd1_12HA_ChIP_mESC_mm10_vs_input_default_peak_24744	chr5	144912579	144913976	+	406	intron (NM_001038627, intron 1 of 17)	B2_Mm2|SINE|B2	-16461	NR_106006	ENSMUSG00000098822	Mir7039	microRNA 7039	cluster_2
Nsd1_12HA_ChIP_mESC_mm10_vs_input_default_peak_20368	chr4	43122939	43123434	+	406	intron (NM_001310758, intron 7 of 38)	B1_Mus2|SINE|Alu	64233	NM_001081413	ENSMUSG00000028456	Unc13b	unc-13 homolog B	cluster_3
Nsd1_12HA_ChIP_mESC_mm10_vs_input_default_peak_7916	chr12	112870448	112871004	+	406	Intergenic	Intergenic	-9810	NM_019925	ENSMUSG00000021298	Gpr132	G protein-coupled receptor 132	cluster_3
Nsd1_12HA_ChIP_mESC_mm10_vs_input_default_peak_25928	chr6	113489703	113490853	+	406	intron (NR_145485, intron 6 of 9)	RSINE1|SINE|B4	6922	NR_145485	ENSMUSG00000030284	Creld1	cysteine-rich with EGF-like domains 1	cluster_2
Nsd1_12HA_ChIP_mESC_mm10_vs_input_default_peak_4854	chr11	76364076	76364669	+	406	intron (NM_008750, intron 1 of 7)	B4|SINE|B4	34769	NM_008750	ENSMUSG00000020844	Nxn	nucleoredoxin	cluster_3
Nsd1_12HA_ChIP_mESC_mm10_vs_input_default_peak_18793	chr3	9058004	9058751	+	406	Intergenic	B1_Mus2|SINE|Alu	-3587	NR_040597	ENSMUSG00000103116	4930539M17Rik	RIKEN cDNA 4930539M17 gene	cluster_2
Nsd1_12HA_ChIP_mESC_mm10_vs_input_default_peak_4984	chr11	79127738	79129933	+	406	intron (NM_013571, intron 1 of 17)	intron (NM_013571, intron 1 of 17)	17638	NM_013571	ENSMUSG00000018334	Ksr1	kinase suppressor of ras 1	cluster_2
Nsd1_12HA_ChIP_mESC_mm10_vs_input_default_peak_15867	chr19	40272857	40273601	+	406	Intergenic	Intergenic	-1613	NM_016861	ENSMUSG00000055044	Pdlim1	PDZ and LIM domain 1 (elfin)	cluster_2
Nsd1_12HA_ChIP_mESC_mm10_vs_input_default_peak_27120	chr7	28734590	28735297	+	406	intron (NM_001310687, intron 4 of 6)	B1_Mm|SINE|Alu	5878	NM_001360254	ENSMUSG00000045948	Mrps12	mitochondrial ribosomal protein S12	cluster_2
Nsd1_12HA_ChIP_mESC_mm10_vs_input_default_peak_23835	chr5	120707048	120707972	+	404	intron (NM_008052, intron 2 of 9)	ID_B1|SINE|B4	4159	NM_008052	ENSMUSG00000029603	Dtx1	deltex 1, E3 ubiquitin ligase	cluster_2
Nsd1_12HA_ChIP_mESC_mm10_vs_input_default_peak_13074	chr17	29055177	29056215	+	404	Intergenic	Intergenic	23036	NM_013663	ENSMUSG00000071172	Srsf3	serine/arginine-rich splicing factor 3	cluster_2
Nsd1_12HA_ChIP_mESC_mm10_vs_input_default_peak_29381	chr8	84007680	84008881	+	404	Intergenic	Intergenic	2652	NR_106191	ENSMUSG00000098823	Mir8111	microRNA 8111	cluster_1
Nsd1_12HA_ChIP_mESC_mm10_vs_input_default_peak_26140	chr6	122694894	122696415	+	404	Intergenic	B1_Mur2|SINE|Alu	-11835	NM_001289831	ENSMUSG00000012396	Nanog	Nanog homeobox	cluster_2
Nsd1_12HA_ChIP_mESC_mm10_vs_input_default_peak_16636	chr2	30777944	30781519	+	404	Intergenic	Intergenic	22006	NM_198000	ENSMUSG00000044320	1700001O22Rik	RIKEN cDNA 1700001O22 gene	cluster_2
Nsd1_12HA_ChIP_mESC_mm10_vs_input_default_peak_10027	chr14	99291465	99293205	+	404	Intergenic	Intergenic	-6356	NM_009769	ENSMUSG00000005148	Klf5	Kruppel-like factor 5	cluster_3
Nsd1_12HA_ChIP_mESC_mm10_vs_input_default_peak_18313	chr2	165954228	165955767	+	404	Intergenic	Intergenic	-37640	NM_008679	ENSMUSG00000027678	Ncoa3	nuclear receptor coactivator 3	cluster_3
Nsd1_12HA_ChIP_mESC_mm10_vs_input_default_peak_27542	chr7	47016204	47017989	+	404	Intergenic	Intergenic	-8682	NM_175318	ENSMUSG00000049516	Spty2d1	SPT2, Suppressor of Ty, domain containing 1 (S. cerevisiae)	cluster_2
Nsd1_12HA_ChIP_mESC_mm10_vs_input_default_peak_9196	chr14	20845799	20846457	+	404	Intergenic	MIR|SINE|MIR	9466	NM_008873	ENSMUSG00000021822	Plau	plasminogen activator, urokinase	cluster_3
Nsd1_12HA_ChIP_mESC_mm10_vs_input_default_peak_14103	chr17	83710907	83712314	+	404	intron (NM_001171054, intron 2 of 13)	B1_Mus2|SINE|Alu	5447	NM_001171054	ENSMUSG00000055817	Mta3	metastasis associated 3	cluster_2
Nsd1_12HA_ChIP_mESC_mm10_vs_input_default_peak_29753	chr8	106115367	106116175	+	403	intron (NM_010901, intron 9 of 9)	B1_Mur4|SINE|Alu	-19629	NR_040344		1810019D21Rik	RIKEN cDNA 1810019D21 gene	cluster_3
Nsd1_12HA_ChIP_mESC_mm10_vs_input_default_peak_5222	chr11	88035875	88040433	+	403	Intergenic	B1_Mus2|SINE|Alu	-9219	NM_001078167	ENSMUSG00000018379	Srsf1	serine/arginine-rich splicing factor 1	cluster_2
Nsd1_12HA_ChIP_mESC_mm10_vs_input_default_peak_185	chr1	30937811	30938572	+	403	Intergenic	MTD|LTR|ERVL-MaLR	11519	NR_002688		Gm13363	predicted gene 13363	cluster_3
Nsd1_12HA_ChIP_mESC_mm10_vs_input_default_peak_21221	chr4	126942491	126943579	+	403	intron (NM_001357201, intron 2 of 27)	B1_Mus1|SINE|Alu	24888	NM_001357201	ENSMUSG00000042446	Zmym4	zinc finger, MYM-type 4	cluster_3
Nsd1_12HA_ChIP_mESC_mm10_vs_input_default_peak_13603	chr17	46812423	46814764	+	403	intron (NM_001100452, intron 5 of 10)	B1_Mus2|SINE|Alu	17820	NM_001100452	ENSMUSG00000036568	Bicral	BRD4 interacting chromatin remodeling complex associated protein like	cluster_2
Nsd1_12HA_ChIP_mESC_mm10_vs_input_default_peak_8041	chr13	20985428	20986914	+	403	intron (NM_012054, intron 13 of 20)	MT2B|LTR|ERVL	87128	NM_146535	ENSMUSG00000042869	Olfr1370	olfactory receptor 1370	cluster_2
Nsd1_12HA_ChIP_mESC_mm10_vs_input_default_peak_8130	chr13	23308555	23309593	+	403	intron (NR_126444, intron 1 of 1)	tRNA-Ile-ATT|tRNA|tRNA	4333	NR_126443	ENSMUSG00000085488	4930557F10Rik	RIKEN cDNA 4930557F10 gene	cluster_2
Nsd1_12HA_ChIP_mESC_mm10_vs_input_default_peak_30388	chr9	7632953	7635385	+	403	intron (NM_013903, intron 1 of 9)	Lx8|LINE|L1	5938	NM_013903	ENSMUSG00000018620	Mmp20	matrix metallopeptidase 20 (enamelysin)	cluster_2
Nsd1_12HA_ChIP_mESC_mm10_vs_input_default_peak_6099	chr11	107012725	107014536	+	403	Intergenic	B2_Mm2|SINE|B2	-14105	NM_010655	ENSMUSG00000018362	Kpna2	karyopherin (importin) alpha 2	cluster_2
Nsd1_12HA_ChIP_mESC_mm10_vs_input_default_peak_8356	chr13	44656362	44656994	+	403	Intergenic	B1_Mm|SINE|Alu	-74096	NM_021878	ENSMUSG00000038518	Jarid2	jumonji, AT rich interactive domain 2	cluster_3
Nsd1_12HA_ChIP_mESC_mm10_vs_input_default_peak_22873	chr5	34596546	34598016	+	403	intron (NM_001024458, intron 1 of 14)	intron (NM_001024458, intron 1 of 14)	23130	NR_106111	ENSMUSG00000099082	Mir7036b	microRNA 7036b	cluster_2
Nsd1_12HA_ChIP_mESC_mm10_vs_input_default_peak_10950	chr15	83179058	83180080	+	403	Intergenic	B3|SINE|B2	-7386	NM_029787	ENSMUSG00000018042	Cyb5r3	cytochrome b5 reductase 3	cluster_2
Nsd1_12HA_ChIP_mESC_mm10_vs_input_default_peak_29817	chr8	106932240	106933410	+	403	Intergenic	Intergenic	-2915	NM_009229	ENSMUSG00000041308	Sntb2	syntrophin, basic 2	cluster_1
Nsd1_12HA_ChIP_mESC_mm10_vs_input_default_peak_22988	chr5	64580300	64581072	+	403	Intergenic	B1_Mur4|SINE|Alu	30013	NR_045078	ENSMUSG00000105402	Gm3716	predicted gene 3716	cluster_3
Nsd1_12HA_ChIP_mESC_mm10_vs_input_default_peak_30091	chr8	117475115	117475675	+	401	Intergenic	B1_Mm|SINE|Alu	16130	NR_106046	ENSMUSG00000098483	Mir7078	microRNA 7078	cluster_3
Nsd1_12HA_ChIP_mESC_mm10_vs_input_default_peak_2130	chr10	39896544	39897069	+	400	intron (NR_033628, intron 1 of 3)	MTC-int|LTR|ERVL-MaLR	2432	NR_033628		Mfsd4b4	major facilitator superfamily domain containing 4B4	cluster_3
Nsd1_12HA_ChIP_mESC_mm10_vs_input_default_peak_18461	chr2	168107944	168108537	+	400	Intergenic	B1_Mm|SINE|Alu	27236	NM_021409	ENSMUSG00000044641	Pard6b	par-6 family cell polarity regulator beta	cluster_2
Nsd1_12HA_ChIP_mESC_mm10_vs_input_default_peak_30247	chr8	122559246	122560739	+	400	Intergenic	B1_Mus1|SINE|Alu	-8023	NM_026014	ENSMUSG00000006585	Cdt1	chromatin licensing and DNA replication factor 1	cluster_2
Nsd1_12HA_ChIP_mESC_mm10_vs_input_default_peak_12293	chr16	44241766	44242348	+	400	intron (NM_198034, intron 24 of 24)	B1_Mm|SINE|Alu	68660	NM_001029889	ENSMUSG00000068284	Usf3	upstream transcription factor family member 3	cluster_3
Nsd1_12HA_ChIP_mESC_mm10_vs_input_default_peak_23034	chr5	65526891	65527763	+	400	Intergenic	Intergenic	-9918	NR_144566	ENSMUSG00000029203	Ube2k	ubiquitin-conjugating enzyme E2K	cluster_2
Nsd1_12HA_ChIP_mESC_mm10_vs_input_default_peak_31178	chr9	64272065	64272790	+	400	Intergenic	B2_Mm2|SINE|B2	-9158	NR_136926	ENSMUSG00000032397	Tipin	timeless interacting protein	cluster_2
Nsd1_12HA_ChIP_mESC_mm10_vs_input_default_peak_8606	chr13	58636950	58637555	+	398	Intergenic	Intergenic	-26375	NM_022317	ENSMUSG00000021553	Slc28a3	solute carrier family 28 (sodium-coupled nucleoside transporter), member 3	cluster_3
Nsd1_12HA_ChIP_mESC_mm10_vs_input_default_peak_15203	chr19	4105835	4106604	+	397	intron (NR_075078, intron 8 of 23)	intron (NR_075078, intron 8 of 23)	5597	NM_008851	ENSMUSG00000024851	Pitpnm1	phosphatidylinositol transfer protein, membrane-associated 1	cluster_3
Nsd1_12HA_ChIP_mESC_mm10_vs_input_default_peak_1089	chr1	134513105	134513862	+	397	Intergenic	CpG	18844	NM_145510	ENSMUSG00000042229	Rabif	RAB interacting factor	cluster_3
Nsd1_12HA_ChIP_mESC_mm10_vs_input_default_peak_5545	chr11	97410987	97412254	+	397	Intergenic	ID_B1|SINE|B4	-38540	NM_021493	ENSMUSG00000049807	Arhgap23	Rho GTPase activating protein 23	cluster_1
Nsd1_12HA_ChIP_mESC_mm10_vs_input_default_peak_29633	chr8	95190203	95191153	+	397	Intergenic	B1_Mm|SINE|Alu	-48138	NM_001145831	ENSMUSG00000031788	Kifc3	kinesin family member C3	cluster_2
Nsd1_12HA_ChIP_mESC_mm10_vs_input_default_peak_18207	chr2	163461226	163462693	+	397	Intergenic	Intergenic	-10586	NR_028122	ENSMUSG00000053353	2310001K24Rik	RIKEN cDNA 2310001K24 gene	cluster_2
Nsd1_12HA_ChIP_mESC_mm10_vs_input_default_peak_29247	chr8	72309924	72311460	+	395	Intergenic	B1_Mm|SINE|Alu	-8370	NM_008452	ENSMUSG00000055148	Klf2	Kruppel-like factor 2 (lung)	cluster_2
Nsd1_12HA_ChIP_mESC_mm10_vs_input_default_peak_6131	chr11	107323324	107323970	+	395	intron (NM_001359616, intron 2 of 8)	ID_B1|SINE|B4	-134266	NM_001363078	ENSMUSG00000018433	Nol11	nucleolar protein 11	cluster_3
Nsd1_12HA_ChIP_mESC_mm10_vs_input_default_peak_27168	chr7	29294683	29296360	+	395	Intergenic	Intergenic	6201	NM_026731	ENSMUSG00000037166	Ppp1r14a	protein phosphatase 1, regulatory inhibitor subunit 14A	cluster_2
Nsd1_12HA_ChIP_mESC_mm10_vs_input_default_peak_11186	chr15	97897371	97898539	+	395	intron (NM_009504, intron 1 of 9)	ID_B1|SINE|B4	10341	NM_009504	ENSMUSG00000022479	Vdr	vitamin D (1,25-dihydroxyvitamin D3) receptor	cluster_3
Nsd1_12HA_ChIP_mESC_mm10_vs_input_default_peak_31212	chr9	65201135	65202030	+	394	Intergenic	B2_Mm1a|SINE|B2	-13108	NM_177460	ENSMUSG00000032392	Parp16	poly (ADP-ribose) polymerase family, member 16	cluster_3
Nsd1_12HA_ChIP_mESC_mm10_vs_input_default_peak_7547	chr12	86307607	86308266	+	394	Intergenic	B1_Mm|SINE|Alu	-53181	NM_001159500	ENSMUSG00000021255	Esrrb	estrogen related receptor, beta	cluster_3
Nsd1_12HA_ChIP_mESC_mm10_vs_input_default_peak_6077	chr11	106703998	106704903	+	394	intron (NM_001032378, intron 2 of 13)	B1_Mm|SINE|Alu	10831	NM_001305157	ENSMUSG00000020717	Pecam1	platelet/endothelial cell adhesion molecule 1	cluster_2
Nsd1_12HA_ChIP_mESC_mm10_vs_input_default_peak_14319	chr18	12238754	12240027	+	394	Intergenic	B1_Mus1|SINE|Alu	-3004	NM_008720	ENSMUSG00000024413	Npc1	NPC intracellular cholesterol transporter 1	cluster_2
Nsd1_12HA_ChIP_mESC_mm10_vs_input_default_peak_21525	chr4	133112415	133114600	+	394	Intergenic	Intergenic	-17126	NM_153423	ENSMUSG00000028868	Wasf2	WAS protein family, member 2	cluster_2
Nsd1_12HA_ChIP_mESC_mm10_vs_input_default_peak_32020	chr9	114568090	114569061	+	394	Intergenic	(GAA)n|Simple_repeat|Simple_repeat	-4206	NM_001042503	ENSMUSG00000079259	Trim71	tripartite motif-containing 71	cluster_2
Nsd1_12HA_ChIP_mESC_mm10_vs_input_default_peak_4097	chr11	50007182	50008348	+	394	Intergenic	B1_Mm|SINE|Alu	-17566	NM_001290749	ENSMUSG00000020376	Rnf130	ring finger protein 130	cluster_3
Nsd1_12HA_ChIP_mESC_mm10_vs_input_default_peak_17747	chr2	132686976	132687606	+	393	intron (NM_001358260, intron 1 of 2)	B1_Mur2|SINE|Alu	360	NM_001358260	ENSMUSG00000044991	Shld1	shieldin complex subunit 1	cluster_2
Nsd1_12HA_ChIP_mESC_mm10_vs_input_default_peak_23712	chr5	117304194	117305661	+	393	Intergenic	Intergenic	-14339	NM_001033311	ENSMUSG00000066894	Vsig10	V-set and immunoglobulin domain containing 10	cluster_2
Nsd1_12HA_ChIP_mESC_mm10_vs_input_default_peak_8151	chr13	23470743	23471497	+	393	Intergenic	B1_Mus2|SINE|Alu	-5219	NM_013483	ENSMUSG00000000706	Btn1a1	butyrophilin, subfamily 1, member A1	cluster_3
Nsd1_12HA_ChIP_mESC_mm10_vs_input_default_peak_6444	chr11	116888843	116890082	+	393	Intergenic	Intergenic	-29401	NM_172948	ENSMUSG00000043857	Mgat5b	mannoside acetylglucosaminyltransferase 5, isoenzyme B	cluster_2
Nsd1_12HA_ChIP_mESC_mm10_vs_input_default_peak_336	chr1	47076386	47077581	+	393	Intergenic	Intergenic	-151207	NM_001356417	ENSMUSG00000025986	Slc39a10	solute carrier family 39 (zinc transporter), member 10	cluster_3
Nsd1_12HA_ChIP_mESC_mm10_vs_input_default_peak_14700	chr18	42271984	42273412	+	393	Intergenic	B1_Mus1|SINE|Alu	2499	NR_033452	ENSMUSG00000117662	Gm4013	predicted gene 4013	cluster_1
Nsd1_12HA_ChIP_mESC_mm10_vs_input_default_peak_14261	chr17	93482235	93483319	+	393	Intergenic	RLTR25A|LTR|ERVK	283609	NM_009625	ENSMUSG00000024256	Adcyap1	adenylate cyclase activating polypeptide 1	cluster_3
Nsd1_12HA_ChIP_mESC_mm10_vs_input_default_peak_10505	chr15	59085812	59086567	+	393	Intergenic	B1_Mur2|SINE|Alu	-4163	NM_001146180	ENSMUSG00000022353	Mtss1	MTSS I-BAR domain containing 1	cluster_2
Nsd1_12HA_ChIP_mESC_mm10_vs_input_default_peak_3548	chr11	4238434	4240289	+	393	intron (NM_001013365, intron 2 of 2)	intron (NM_001013365, intron 2 of 2)	2576	NM_001013365	ENSMUSG00000058755	Osm	oncostatin M	cluster_2
Nsd1_12HA_ChIP_mESC_mm10_vs_input_default_peak_10064	chr14	105179236	105179762	+	393	Intergenic	B1_Mus1|SINE|Alu	-2185	NM_001368684	ENSMUSG00000022119	Rbm26	RNA binding motif protein 26	cluster_2
Nsd1_12HA_ChIP_mESC_mm10_vs_input_default_peak_18726	chr2	180251919	180253379	+	393	Intergenic	B3A|SINE|B2	-4730	NM_001355520	ENSMUSG00000039001	Rps21	ribosomal protein S21	cluster_1
Nsd1_12HA_ChIP_mESC_mm10_vs_input_default_peak_27984	chr7	101501709	101502205	+	393	intron (NM_001008548, intron 10 of 30)	intron (NM_001008548, intron 10 of 30)	26581	NR_029791	ENSMUSG00000065446	Mir139	microRNA 139	cluster_3
Nsd1_12HA_ChIP_mESC_mm10_vs_input_default_peak_22664	chr5	23596602	23597705	+	393	intron (NM_001359176, intron 2 of 15)	B1_Mm|SINE|Alu	19418	NM_009274	ENSMUSG00000062604	Srpk2	serine/arginine-rich protein specific kinase 2	cluster_3
Nsd1_12HA_ChIP_mESC_mm10_vs_input_default_peak_18597	chr2	170201121	170202139	+	393	Intergenic	B1_Mus1|SINE|Alu	-7577	NR_157067	ENSMUSG00000097514	Gm17619	predicted gene, 17619	cluster_2
Nsd1_12HA_ChIP_mESC_mm10_vs_input_default_peak_26517	chr6	146796187	146796896	+	393	Intergenic	Intergenic	-8989	NM_172309	ENSMUSG00000040187	Arntl2	aryl hydrocarbon receptor nuclear translocator-like 2	cluster_3
Nsd1_12HA_ChIP_mESC_mm10_vs_input_default_peak_166	chr1	21260024	21260702	+	393	intron (NM_010356, intron 5 of 6)	B1_Mus2|SINE|Alu	19778	NM_010356	ENSMUSG00000025934	Gsta3	glutathione S-transferase, alpha 3	cluster_2
Nsd1_12HA_ChIP_mESC_mm10_vs_input_default_peak_29778	chr8	106562973	106565427	+	393	Intergenic	Intergenic	-22943	NR_045470	ENSMUSG00000099139	1110028F18Rik	RIKEN cDNA 1110028F18 gene	cluster_2
Nsd1_12HA_ChIP_mESC_mm10_vs_input_default_peak_1256	chr1	151055374	151055994	+	393	Intergenic	Intergenic	-62249	NM_001024720	ENSMUSG00000066842	Hmcn1	hemicentin 1	cluster_3
Nsd1_12HA_ChIP_mESC_mm10_vs_input_default_peak_32591	chrX	151040272	151042574	+	393	Intergenic	RLTR9D2|LTR|ERVK	-5747	NM_008001	ENSMUSG00000025265	Fgd1	FYVE, RhoGEF and PH domain containing 1	cluster_2
Nsd1_12HA_ChIP_mESC_mm10_vs_input_default_peak_3510	chr11	3334917	3335639	+	393	intron (NM_178149, intron 5 of 5)	intron (NM_178149, intron 5 of 5)	4547	NM_178149	ENSMUSG00000034614	Pik3ip1	phosphoinositide-3-kinase interacting protein 1	cluster_2
Nsd1_12HA_ChIP_mESC_mm10_vs_input_default_peak_22826	chr5	32505039	32505615	+	393	Intergenic	B1_Mus2|SINE|Alu	46357	NM_172707	ENSMUSG00000014956	Ppp1cb	protein phosphatase 1 catalytic subunit beta	cluster_3
Nsd1_12HA_ChIP_mESC_mm10_vs_input_default_peak_15508	chr19	10172023	10172795	+	393	Intergenic	B1_Mus2|SINE|Alu	-10479	NM_146094	ENSMUSG00000010663	Fads1	fatty acid desaturase 1	cluster_2
Nsd1_12HA_ChIP_mESC_mm10_vs_input_default_peak_14207	chr17	87611917	87612565	+	393	Intergenic	B1_Mus2|SINE|Alu	-23738	NM_008532	ENSMUSG00000045394	Epcam	epithelial cell adhesion molecule	cluster_2
Nsd1_12HA_ChIP_mESC_mm10_vs_input_default_peak_5639	chr11	98121165	98123192	+	393	intron (NM_028149, intron 2 of 14)	B1_Mm|SINE|Alu	27438	NM_028149	ENSMUSG00000020883	Fbxl20	F-box and leucine-rich repeat protein 20	cluster_3
Nsd1_12HA_ChIP_mESC_mm10_vs_input_default_peak_22685	chr5	24207780	24209381	+	393	Intergenic	Intergenic	43617	NM_001346582	ENSMUSG00000048439	Nupl2	nucleoporin like 2	cluster_3
Nsd1_12HA_ChIP_mESC_mm10_vs_input_default_peak_32493	chrX	102177558	102178961	+	393	Intergenic	Intergenic	11132	NM_009094	ENSMUSG00000031320	Rps4x	ribosomal protein S4, X-linked	cluster_3
Nsd1_12HA_ChIP_mESC_mm10_vs_input_default_peak_11405	chr15	102135355	102136168	+	393	intron (NM_001033277, intron 1 of 10)	intron (NM_001033277, intron 1 of 10)	454	NM_001033277	ENSMUSG00000036966	Spryd3	SPRY domain containing 3	cluster_3
Nsd1_12HA_ChIP_mESC_mm10_vs_input_default_peak_29236	chr8	72278276	72279866	+	393	Intergenic	Intergenic	39053	NM_007456	ENSMUSG00000003033	Ap1m1	adaptor-related protein complex AP-1, mu subunit 1	cluster_2
Nsd1_12HA_ChIP_mESC_mm10_vs_input_default_peak_1657	chr1	181759309	181760272	+	393	Intergenic	Intergenic	82611	NM_133815	ENSMUSG00000004880	Lbr	lamin B receptor	cluster_3
Nsd1_12HA_ChIP_mESC_mm10_vs_input_default_peak_26454	chr6	143017048	143017939	+	393	intron (NM_001286578, intron 23 of 24)	intron (NM_001286578, intron 23 of 24)	-53041	NM_011374	ENSMUSG00000030283	St8sia1	ST8 alpha-N-acetyl-neuraminide alpha-2,8-sialyltransferase 1	cluster_3
Nsd1_12HA_ChIP_mESC_mm10_vs_input_default_peak_15517	chr19	10347120	10348138	+	392	Intergenic	B1F1|SINE|Alu	-41461	NM_173067	ENSMUSG00000024743	Syt7	synaptotagmin VII	cluster_3
Nsd1_12HA_ChIP_mESC_mm10_vs_input_default_peak_22182	chr4	145672102	145672620	+	392	intron (NM_001103158, intron 1 of 4)	B1_Mus1|SINE|Alu	1664	NM_001103158	ENSMUSG00000058186	Zfp980	zinc finger protein 980	cluster_1
Nsd1_12HA_ChIP_mESC_mm10_vs_input_default_peak_10359	chr15	36667141	36668000	+	392	Intergenic	RSINE1|SINE|B4	-58597	NM_008774	ENSMUSG00000022283	Pabpc1	poly(A) binding protein, cytoplasmic 1	cluster_2
Nsd1_12HA_ChIP_mESC_mm10_vs_input_default_peak_19572	chr3	96448167	96449114	+	392	intron (NM_001256180, intron 1 of 4)	B2_Mm2|SINE|B2	3666	NM_001256180	ENSMUSG00000046317	BC107364	cDNA sequence BC107364	cluster_2
Nsd1_12HA_ChIP_mESC_mm10_vs_input_default_peak_24049	chr5	124464489	124465884	+	392	intron (NM_030259, intron 3 of 3)	intron (NM_030259, intron 3 of 3)	13049	NM_030259	ENSMUSG00000029401	Rilpl2	Rab interacting lysosomal protein-like 2	cluster_3
Nsd1_12HA_ChIP_mESC_mm10_vs_input_default_peak_24420	chr5	136062911	136063475	+	391	intron (NM_001359361, intron 5 of 5)	B1_Mus1|SINE|Alu	5926	NR_153102	ENSMUSG00000006143	Upk3bl	uroplakin 3B-like	cluster_3
Nsd1_12HA_ChIP_mESC_mm10_vs_input_default_peak_29889	chr8	109535209	109536017	+	391	intron (NM_019938, intron 14 of 20)	intron (NM_019938, intron 14 of 20)	30248	NM_178380	ENSMUSG00000037993	Dhx38	DEAH (Asp-Glu-Ala-His) box polypeptide 38	cluster_3
Nsd1_12HA_ChIP_mESC_mm10_vs_input_default_peak_30186	chr8	120625697	120626443	+	391	intron (NM_197988, intron 2 of 3)	intron (NM_197988, intron 2 of 3)	8320	NM_197988	ENSMUSG00000043687	1190005I06Rik	RIKEN cDNA 1190005I06 gene	cluster_2
Nsd1_12HA_ChIP_mESC_mm10_vs_input_default_peak_30151	chr8	120263788	120264942	+	391	Intergenic	Intergenic	-36135	NR_110496	ENSMUSG00000097960	A330074K22Rik	RIKEN cDNA A330074K22 gene	cluster_3
Nsd1_12HA_ChIP_mESC_mm10_vs_input_default_peak_19396	chr3	90433869	90435601	+	391	Intergenic	Intergenic	-1099	NM_178876	ENSMUSG00000027933	Ints3	integrator complex subunit 3	cluster_2
Nsd1_12HA_ChIP_mESC_mm10_vs_input_default_peak_3365	chr10	127238289	127239075	+	391	intron (NM_001039000, intron 15 of 28)	intron (NM_001039000, intron 15 of 28)	24681	NM_008447	ENSMUSG00000074657	Kif5a	kinesin family member 5A	cluster_3
Nsd1_12HA_ChIP_mESC_mm10_vs_input_default_peak_23715	chr5	117388467	117388996	+	391	intron (NM_028128, intron 1 of 10)	CpG	292	NM_028128	ENSMUSG00000029363	Rfc5	replication factor C (activator 1) 5	cluster_2
Nsd1_12HA_ChIP_mESC_mm10_vs_input_default_peak_19060	chr3	51572519	51574260	+	391	Intergenic	Intergenic	-12566	NM_080793	ENSMUSG00000037111	Setd7	SET domain containing (lysine methyltransferase) 7	cluster_3
Nsd1_12HA_ChIP_mESC_mm10_vs_input_default_peak_1017	chr1	133033765	133035237	+	390	Intergenic	Intergenic	-3914	NM_001302802	ENSMUSG00000054387	Mdm4	transformed mouse 3T3 cell double minute 4	cluster_2
Nsd1_12HA_ChIP_mESC_mm10_vs_input_default_peak_14326	chr18	12886896	12887856	+	390	intron (NM_207530, intron 13 of 27)	intron (NM_207530, intron 13 of 27)	-7397	NM_001252489	ENSMUSG00000044252	Osbpl1a	oxysterol binding protein-like 1A	cluster_3
Nsd1_12HA_ChIP_mESC_mm10_vs_input_default_peak_22707	chr5	24734000	24735258	+	390	Intergenic	Intergenic	-3949	NM_001081441	ENSMUSG00000055235	Wdr86	WD repeat domain 86	cluster_2
Nsd1_12HA_ChIP_mESC_mm10_vs_input_default_peak_20320	chr4	40898422	40899638	+	390	Intergenic	L1ME4a|LINE|L1	-21026	NM_011463	ENSMUSG00000028415	Spink4	serine peptidase inhibitor, Kazal type 4	cluster_2
Nsd1_12HA_ChIP_mESC_mm10_vs_input_default_peak_17848	chr2	152177815	152178652	+	390	Intergenic	B1_Mus1|SINE|Alu	34624	NM_009328	ENSMUSG00000068079	Tcf15	transcription factor 15	cluster_1
Nsd1_12HA_ChIP_mESC_mm10_vs_input_default_peak_26402	chr6	137671002	137671873	+	390	Intergenic	Intergenic	-22152	NM_001271588	ENSMUSG00000015766	Eps8	epidermal growth factor receptor pathway substrate 8	cluster_2
Nsd1_12HA_ChIP_mESC_mm10_vs_input_default_peak_26361	chr6	135209057	135210663	+	390	intron (NM_001362111, intron 2 of 12)	B1_Mur1|SINE|Alu	11760	NM_001362111	ENSMUSG00000030207	Fam234b	family with sequence similarity 234, member B	cluster_3
Nsd1_12HA_ChIP_mESC_mm10_vs_input_default_peak_17426	chr2	103992906	103993762	+	389	intron (NM_175161, intron 4 of 4)	intron (NM_175161, intron 4 of 4)	23047	NM_008505	ENSMUSG00000032698	Lmo2	LIM domain only 2	cluster_3
Nsd1_12HA_ChIP_mESC_mm10_vs_input_default_peak_1835	chr10	4285051	4285950	+	389	intron (NM_031185, intron 1 of 3)	PB1D10|SINE|Alu	19171	NM_031185	ENSMUSG00000038587	Akap12	A kinase (PRKA) anchor protein (gravin) 12	cluster_1
Nsd1_12HA_ChIP_mESC_mm10_vs_input_default_peak_16150	chr19	53018499	53019536	+	389	intron (NM_133216, intron 3 of 20)	B1_Mm|SINE|Alu	-8261	NR_105834	ENSMUSG00000098730	Mir6407	microRNA 6407	cluster_2
Nsd1_12HA_ChIP_mESC_mm10_vs_input_default_peak_14597	chr18	36429827	36430638	+	389	intron (NM_026027, intron 3 of 3)	B4A|SINE|B4	24263	NM_026027	ENSMUSG00000024346	Pfdn1	prefoldin 1	cluster_3
Nsd1_12HA_ChIP_mESC_mm10_vs_input_default_peak_6387	chr11	116425466	116427573	+	389	Intergenic	Intergenic	-7575	NM_176902	ENSMUSG00000050628	Ubald2	UBA-like domain containing 2	cluster_2
Nsd1_12HA_ChIP_mESC_mm10_vs_input_default_peak_4404	chr11	60338803	60340463	+	389	intron (NM_001359810, intron 1 of 12)	PB1|SINE|Alu	13272	NM_001359810	ENSMUSG00000000538	Tom1l2	target of myb1-like 2 (chicken)	cluster_3
Nsd1_12HA_ChIP_mESC_mm10_vs_input_default_peak_7738	chr12	105756298	105758423	+	389	intron (NM_030187, intron 12 of 17)	intron (NM_030187, intron 12 of 17)	-27337	NM_011112	ENSMUSG00000021111	Papola	poly (A) polymerase alpha	cluster_2
Nsd1_12HA_ChIP_mESC_mm10_vs_input_default_peak_22507	chr4	155179301	155180515	+	389	intron (NM_011385, intron 1 of 6)	intron (NM_011385, intron 1 of 6)	42627	NM_011385	ENSMUSG00000029050	Ski	ski sarcoma viral oncogene homolog (avian)	cluster_2
Nsd1_12HA_ChIP_mESC_mm10_vs_input_default_peak_253	chr1	36613226	36614057	+	389	intron (NM_001126046, intron 6 of 14)	intron (NM_001126046, intron 6 of 14)	-20309	NM_027957	ENSMUSG00000046337	Fam178b	family with sequence similarity 178, member B	cluster_3
Nsd1_12HA_ChIP_mESC_mm10_vs_input_default_peak_1720	chr1	183377563	183380626	+	389	Intergenic	Intergenic	-9529	NM_177389		Mia3	melanoma inhibitory activity 3	cluster_2
Nsd1_12HA_ChIP_mESC_mm10_vs_input_default_peak_26742	chr7	12961766	12962677	+	386	Intergenic	B1_Mus1|SINE|Alu	-3617	NM_001362139	ENSMUSG00000004500	Zfp324	zinc finger protein 324	cluster_1
Nsd1_12HA_ChIP_mESC_mm10_vs_input_default_peak_27769	chr7	80422375	80423365	+	386	Intergenic	ID_B1|SINE|B4	-17434	NM_001081454	ENSMUSG00000030530	Furin	furin (paired basic amino acid cleaving enzyme)	cluster_3
Nsd1_12HA_ChIP_mESC_mm10_vs_input_default_peak_13638	chr17	47139389	47139913	+	386	Intergenic	Intergenic	-1291	NM_001097623		Trerf1	transcriptional regulating factor 1	cluster_1
Nsd1_12HA_ChIP_mESC_mm10_vs_input_default_peak_21998	chr4	140689241	140690223	+	386	Intergenic	Intergenic	-11741	NM_173867	ENSMUSG00000040945	Rcc2	regulator of chromosome condensation 2	cluster_2
Nsd1_12HA_ChIP_mESC_mm10_vs_input_default_peak_12439	chr16	90309089	90309834	+	385	Intergenic	B3|SINE|B2	-24958	NM_178923	ENSMUSG00000022983	Scaf4	SR-related CTD-associated factor 4	cluster_2
Nsd1_12HA_ChIP_mESC_mm10_vs_input_default_peak_21247	chr4	127198545	127199905	+	384	intron (NM_198618, intron 3 of 11)	intron (NM_198618, intron 3 of 11)	26345	NM_001302081	ENSMUSG00000042388	Dlgap3	DLG associated protein 3	cluster_2
Nsd1_12HA_ChIP_mESC_mm10_vs_input_default_peak_764	chr1	87312978	87314822	+	384	Intergenic	RSINE1|SINE|B4	-13098	NM_001110212	ENSMUSG00000048000	Gigyf2	GRB10 interacting GYF protein 2	cluster_2
Nsd1_12HA_ChIP_mESC_mm10_vs_input_default_peak_1214	chr1	136748914	136749505	+	383	Intergenic	L1MB5|LINE|L1	52998	NR_037986		Platr22	pluripotency associated transcript 22	cluster_3
Nsd1_12HA_ChIP_mESC_mm10_vs_input_default_peak_20885	chr4	116059595	116060268	+	383	Intergenic	RLTR31B_Mm|LTR|ERVK	-6120	NM_028142	ENSMUSG00000028706	Nsun4	NOL1/NOP2/Sun domain family, member 4	cluster_3
Nsd1_12HA_ChIP_mESC_mm10_vs_input_default_peak_24069	chr5	125183790	125184681	+	383	Intergenic	B1_Mus1|SINE|Alu	-5021	NM_011424	ENSMUSG00000029478	Ncor2	nuclear receptor co-repressor 2	cluster_2
Nsd1_12HA_ChIP_mESC_mm10_vs_input_default_peak_32290	chrX	13011652	13014593	+	381	Intergenic	Intergenic	-28893	NR_038158	ENSMUSG00000087424	5730405O15Rik	RIKEN cDNA 5730405O15 gene	cluster_2
Nsd1_12HA_ChIP_mESC_mm10_vs_input_default_peak_1309	chr1	153095714	153096632	+	381	intron (NM_175460, intron 8 of 10)	ID_B1|SINE|B4	90274	NM_008485	ENSMUSG00000026479	Lamc2	laminin, gamma 2	cluster_2
Nsd1_12HA_ChIP_mESC_mm10_vs_input_default_peak_27372	chr7	42754399	42755536	+	381	Intergenic	B1_Mm|SINE|Alu	38529	NM_001105059	ENSMUSG00000091926	Vmn2r62	vomeronasal 2, receptor 62	cluster_3
Nsd1_12HA_ChIP_mESC_mm10_vs_input_default_peak_7602	chr12	87205527	87208308	+	381	intron (NM_001290288, intron 2 of 3)	MurERV4_19-int|LTR|ERVK	6409	NM_001290288	ENSMUSG00000090812	Samd15	sterile alpha motif domain containing 15	cluster_2
Nsd1_12HA_ChIP_mESC_mm10_vs_input_default_peak_29206	chr8	71386590	71387739	+	381	intron (NM_181418, intron 10 of 12)	B3A|SINE|B2	-5212	NM_010150	ENSMUSG00000002393	Nr2f6	nuclear receptor subfamily 2, group F, member 6	cluster_2
Nsd1_12HA_ChIP_mESC_mm10_vs_input_default_peak_26158	chr6	122766516	122767621	+	381	Intergenic	B2_Mm1t|SINE|B2	-24323	NM_011401	ENSMUSG00000003153	Slc2a3	solute carrier family 2 (facilitated glucose transporter), member 3	cluster_2
Nsd1_12HA_ChIP_mESC_mm10_vs_input_default_peak_12962	chr17	28130678	28133283	+	381	intron (NR_039557, intron 3 of 3).2	intron (NR_039557, intron 3 of 3).2	-10329	NM_001004366	ENSMUSG00000038677	Scube3	signal peptide, CUB domain, EGF-like 3	cluster_2
Nsd1_12HA_ChIP_mESC_mm10_vs_input_default_peak_2566	chr10	67079050	67079969	+	381	intron (NM_178606, intron 1 of 7)	intron (NM_178606, intron 1 of 7)	17479	NM_001204915	ENSMUSG00000019873	Reep3	receptor accessory protein 3	cluster_2
Nsd1_12HA_ChIP_mESC_mm10_vs_input_default_peak_4641	chr11	69661276	69662553	+	381	intron (NR_125917, intron 1 of 5)	intron (NR_125917, intron 1 of 5)	735	NM_001301710	ENSMUSG00000018761	Mpdu1	mannose-P-dolichol utilization defect 1	cluster_2
Nsd1_12HA_ChIP_mESC_mm10_vs_input_default_peak_21888	chr4	137659134	137660803	+	381	Intergenic	Intergenic	-4758	NM_029563	ENSMUSG00000041351	Rap1gap	Rap1 GTPase-activating protein	cluster_2
Nsd1_12HA_ChIP_mESC_mm10_vs_input_default_peak_2632	chr10	71345220	71346493	+	380	Intergenic	MLTR25A|LTR|ERVK	-1007	NM_134007	ENSMUSG00000037710	Cisd1	CDGSH iron sulfur domain 1	cluster_1
Nsd1_12HA_ChIP_mESC_mm10_vs_input_default_peak_4606	chr11	69134690	69135801	+	380	intron (NM_011786, intron 11 of 14)	intron (NM_011786, intron 11 of 14)	8868	NM_011786	ENSMUSG00000020892	Aloxe3	arachidonate lipoxygenase 3	cluster_2
Nsd1_12HA_ChIP_mESC_mm10_vs_input_default_peak_5618	chr11	97961870	97963134	+	380	intron (NM_001163608, intron 2 of 13)	intron (NM_001163608, intron 2 of 13)	23944	NM_028199	ENSMUSG00000017417	Plxdc1	plexin domain containing 1	cluster_2
Nsd1_12HA_ChIP_mESC_mm10_vs_input_default_peak_15675	chr19	25231648	25232634	+	380	Intergenic	Intergenic	-4834	NM_181404	ENSMUSG00000032702	Kank1	KN motif and ankyrin repeat domains 1	cluster_3
Nsd1_12HA_ChIP_mESC_mm10_vs_input_default_peak_17946	chr2	154427870	154429041	+	380	Intergenic	Intergenic	-8029	NM_172860	ENSMUSG00000038533	Cbfa2t2	CBFA2/RUNX1 translocation partner 2	cluster_2
Nsd1_12HA_ChIP_mESC_mm10_vs_input_default_peak_4401	chr11	60194885	60195602	+	379	intron (NM_001037764, intron 3 of 4)	B3A|SINE|B2	5374	NR_105886	ENSMUSG00000098547	Mir6921	microRNA 6921	cluster_3
Nsd1_12HA_ChIP_mESC_mm10_vs_input_default_peak_23918	chr5	122268155	122270238	+	379	Intergenic	Intergenic	-4736	NR_104441	ENSMUSG00000038593	Tctn1	tectonic family member 1	cluster_2
Nsd1_12HA_ChIP_mESC_mm10_vs_input_default_peak_31861	chr9	108726301	108727129	+	379	intron (NM_008924, intron 4 of 10)	B1_Mm|SINE|Alu	34572	NM_008924	ENSMUSG00000032601	Prkar2a	protein kinase, cAMP dependent regulatory, type II alpha	cluster_2
Nsd1_12HA_ChIP_mESC_mm10_vs_input_default_peak_821	chr1	93648480	93649147	+	379	Intergenic	B1_Mur4|SINE|Alu	-13086	NM_021537	ENSMUSG00000026277	Stk25	serine/threonine kinase 25 (yeast)	cluster_3
Nsd1_12HA_ChIP_mESC_mm10_vs_input_default_peak_9001	chr13	109628670	109629334	+	379	intron (NM_011056, intron 3 of 16)	B1_Mm|SINE|Alu	-274807	NR_035442	ENSMUSG00000084651	Mir1904	microRNA 1904	cluster_1
Nsd1_12HA_ChIP_mESC_mm10_vs_input_default_peak_20028	chr3	144435965	144436973	+	379	intron (NM_001355234, intron 5 of 6)	intron (NM_001355234, intron 5 of 6)	133747	NM_011828	ENSMUSG00000040151	Hs2st1	heparan sulfate 2-O-sulfotransferase 1	cluster_2
Nsd1_12HA_ChIP_mESC_mm10_vs_input_default_peak_29448	chr8	85007378	85009226	+	379	intron (NR_052011, intron 9 of 9)	intron (NR_052011, intron 9 of 9)	6106	NM_001130194	ENSMUSG00000052819	Best2	bestrophin 2	cluster_3
Nsd1_12HA_ChIP_mESC_mm10_vs_input_default_peak_21635	chr4	134113671	134114887	+	379	intron (NR_045571, intron 7 of 13)	intron (NR_045571, intron 7 of 13)	11696	NR_045571	ENSMUSG00000012126	Ubxn11	UBX domain protein 11	cluster_1
Nsd1_12HA_ChIP_mESC_mm10_vs_input_default_peak_18055	chr2	156393688	156394674	+	378	Intergenic	Intergenic	-1202	NR_024329	ENSMUSG00000102869	2900097C17Rik	RIKEN cDNA 2900097C17 gene	cluster_3
Nsd1_12HA_ChIP_mESC_mm10_vs_input_default_peak_6928	chr12	31725660	31726800	+	378	intron (NM_001163126, intron 6 of 22)	B1_Mus2|SINE|Alu	-12347	NM_175191	ENSMUSG00000044067	Gpr22	G protein-coupled receptor 22	cluster_3
Nsd1_12HA_ChIP_mESC_mm10_vs_input_default_peak_6517	chr11	117805301	117805884	+	378	intron (NM_029964, intron 3 of 5)	B1_Mus1|SINE|Alu	-4075	NM_009304	ENSMUSG00000048277	Syngr2	synaptogyrin 2	cluster_3
Nsd1_12HA_ChIP_mESC_mm10_vs_input_default_peak_28109	chr7	110918823	110919805	+	378	intron (NM_194464, intron 10 of 20)	B1_Mm|SINE|Alu	14329	NR_045267	ENSMUSG00000087160	Gm16336	predicted gene 16336	cluster_3
Nsd1_12HA_ChIP_mESC_mm10_vs_input_default_peak_2308	chr10	59794803	59796690	+	378	intron (NM_001359267, intron 8 of 11)	intron (NM_001359267, intron 8 of 11)	4508	NR_155871		Gm17059	predicted gene 17059	cluster_3
Nsd1_12HA_ChIP_mESC_mm10_vs_input_default_peak_2191	chr10	42476276	42478532	+	378	intron (NM_001359297, intron 1 of 11)	intron (NM_001359297, intron 1 of 11)	1161	NM_001359297	ENSMUSG00000038302	Afg1l	AFG1 like ATPase	cluster_2
Nsd1_12HA_ChIP_mESC_mm10_vs_input_default_peak_17271	chr2	81849743	81850590	+	378	Intergenic	BC1_Mm|scRNA|scRNA	-203492	NM_175513	ENSMUSG00000070866	Zfp804a	zinc finger protein 804A	cluster_3
Nsd1_12HA_ChIP_mESC_mm10_vs_input_default_peak_25642	chr6	85411321	85412813	+	378	Intergenic	MLT1G1|LTR|ERVL-MaLR	-11819	NM_001007472	ENSMUSG00000068302	Noto	notochord homeobox	cluster_3
Nsd1_12HA_ChIP_mESC_mm10_vs_input_default_peak_22493	chr4	154351170	154351814	+	378	intron (NM_001291026, intron 5 of 16)	intron (NM_001291026, intron 5 of 16)	-51597	NM_001112744	ENSMUSG00000029032	Arhgef16	Rho guanine nucleotide exchange factor (GEF) 16	cluster_3
Nsd1_12HA_ChIP_mESC_mm10_vs_input_default_peak_12498	chr16	93717381	93718421	+	378	intron (NM_027293, intron 2 of 36)	intron (NM_027293, intron 2 of 36)	5994	NM_027293	ENSMUSG00000022946	Dop1b	DOP1 leucine zipper like protein B	cluster_3
Nsd1_12HA_ChIP_mESC_mm10_vs_input_default_peak_17182	chr2	72954011	72954691	+	378	intron (NM_001018042, intron 4 of 6)	B1_Mus2|SINE|Alu	24930	NM_001098425	ENSMUSG00000027109	Sp3	trans-acting transcription factor 3	cluster_3
Nsd1_12HA_ChIP_mESC_mm10_vs_input_default_peak_661	chr1	84865929	84868465	+	378	intron (NM_025386, intron 1 of 3)	ID_B1|SINE|B4	27356	NM_025386	ENSMUSG00000073633	Fbxo36	F-box protein 36	cluster_2
Nsd1_12HA_ChIP_mESC_mm10_vs_input_default_peak_13979	chr17	74331782	74333084	+	378	Intergenic	Intergenic	-6554	NM_016962	ENSMUSG00000024068	Spast	spastin	cluster_3
Nsd1_12HA_ChIP_mESC_mm10_vs_input_default_peak_30674	chr9	31272438	31275070	+	378	intron (NM_001101597, intron 1 of 1)	intron (NM_001101597, intron 1 of 1)	2353	NM_001101597		Gm7244	predicted gene 7244	cluster_2
Nsd1_12HA_ChIP_mESC_mm10_vs_input_default_peak_691	chr1	86286260	86286731	+	378	Intergenic	PB1D9|SINE|Alu	-16726	NM_145222	ENSMUSG00000079445	B3gnt7	UDP-GlcNAc:betaGal beta-1,3-N-acetylglucosaminyltransferase 7	cluster_3
Nsd1_12HA_ChIP_mESC_mm10_vs_input_default_peak_6734	chr12	4547083	4547830	+	378	Intergenic	B1_Mus1|SINE|Alu	23343	NR_136891	ENSMUSG00000112422	Gm31938	predicted gene, 31938	cluster_3
Nsd1_12HA_ChIP_mESC_mm10_vs_input_default_peak_7220	chr12	72660973	72662006	+	378	intron (NM_025522, intron 1 of 6)	intron (NM_025522, intron 1 of 6)	3339	NM_025522	ENSMUSG00000021094	Dhrs7	dehydrogenase/reductase (SDR family) member 7	cluster_3
Nsd1_12HA_ChIP_mESC_mm10_vs_input_default_peak_17296	chr2	87514743	87516385	+	378	Intergenic	B1_Mm|SINE|Alu	8139	NM_178249	ENSMUSG00000025838	Pramel6	preferentially expressed antigen in melanoma like 6	cluster_2
Nsd1_12HA_ChIP_mESC_mm10_vs_input_default_peak_19803	chr3	116721970	116722825	+	378	Intergenic	B1_Mur3|SINE|Alu	-10117	NM_144902	ENSMUSG00000027957	Slc35a3	solute carrier family 35 (UDP-N-acetylglucosamine (UDP-GlcNAc) transporter), member 3	cluster_3
Nsd1_12HA_ChIP_mESC_mm10_vs_input_default_peak_28811	chr8	27057753	27059812	+	378	Intergenic	Intergenic	16227	NM_054057	ENSMUSG00000031485	Plpbp	pyridoxal phosphate binding protein	cluster_2
Nsd1_12HA_ChIP_mESC_mm10_vs_input_default_peak_955	chr1	131853269	131854195	+	378	Intergenic	Intergenic	-13545	NM_144875	ENSMUSG00000026433	Rab29	RAB29, member RAS oncogene family	cluster_3
Nsd1_12HA_ChIP_mESC_mm10_vs_input_default_peak_11485	chr15	103400892	103401859	+	378	Intergenic	B1_Mus1|SINE|Alu	29052	NM_028797	ENSMUSG00000022487	Gtsf1	gametocyte specific factor 1	cluster_3
Nsd1_12HA_ChIP_mESC_mm10_vs_input_default_peak_9265	chr14	25904500	25905437	+	378	Intergenic	B1_Mm|SINE|Alu	-1997	NM_001270503	ENSMUSG00000072674	Plac9b	placenta specific 9b	cluster_2
Nsd1_12HA_ChIP_mESC_mm10_vs_input_default_peak_16364	chr2	18338914	18339487	+	378	intron (NM_007869, intron 1 of 11)	B1_Mus2|SINE|Alu	53630	NM_007869	ENSMUSG00000026740	Dnajc1	DnaJ heat shock protein family (Hsp40) member C1	cluster_3
Nsd1_12HA_ChIP_mESC_mm10_vs_input_default_peak_13154	chr17	29512324	29514019	+	377	Intergenic	Intergenic	20086	NM_001364913	ENSMUSG00000024014	Pim1	proviral integration site 1	cluster_2
Nsd1_12HA_ChIP_mESC_mm10_vs_input_default_peak_20126	chr4	10888923	10889752	+	377	intron (NM_026005, intron 4 of 5)	RLTR1B-int|LTR|ERV1	14839	NM_026005	ENSMUSG00000059482	2610301B20Rik	RIKEN cDNA 2610301B20 gene	cluster_3
Nsd1_12HA_ChIP_mESC_mm10_vs_input_default_peak_28948	chr8	43330378	43331391	+	377	Intergenic	B1_Mus2|SINE|Alu	-23875	NM_009556	ENSMUSG00000051176	Zfp42	zinc finger protein 42	cluster_2
Nsd1_12HA_ChIP_mESC_mm10_vs_input_default_peak_1336	chr1	153531211	153531988	+	377	intron (NM_028749, intron 4 of 11)	RMER17C|LTR|ERVK	18115	NM_028749	ENSMUSG00000042684	Npl	N-acetylneuraminate pyruvate lyase	cluster_2
Nsd1_12HA_ChIP_mESC_mm10_vs_input_default_peak_5974	chr11	104162538	104163777	+	377	intron (NM_007762, intron 3 of 12)	PB1D9|SINE|Alu	-23170	NM_001082535	ENSMUSG00000049506	Sppl2c	signal peptide peptidase 2C	cluster_3
Nsd1_12HA_ChIP_mESC_mm10_vs_input_default_peak_11274	chr15	99411809	99413195	+	377	Intergenic	HAL1M8|LINE|L1	19283	NM_001171035	ENSMUSG00000023010	Tmbim6	transmembrane BAX inhibitor motif containing 6	cluster_2
Nsd1_12HA_ChIP_mESC_mm10_vs_input_default_peak_12729	chr17	23545879	23546777	+	377	Intergenic	Intergenic	-4471	NR_126484	ENSMUSG00000117322	6330415G19Rik	RIKEN cDNA 6330415G19 gene	cluster_1
Nsd1_12HA_ChIP_mESC_mm10_vs_input_default_peak_15728	chr19	30184691	30185490	+	377	Intergenic	Intergenic	-9649	NM_138595	ENSMUSG00000024827	Gldc	glycine decarboxylase	cluster_2
Nsd1_12HA_ChIP_mESC_mm10_vs_input_default_peak_31960	chr9	110959251	110960494	+	377	intron (NM_028838, intron 2 of 8)	ID_B1|SINE|B4	8327	NM_028838	ENSMUSG00000032495	Lrrc2	leucine rich repeat containing 2	cluster_1
Nsd1_12HA_ChIP_mESC_mm10_vs_input_default_peak_19563	chr3	96404784	96406582	+	377	Intergenic	Intergenic	9150	NR_001579	ENSMUSG00000064796	Terc	telomerase RNA component	cluster_2
Nsd1_12HA_ChIP_mESC_mm10_vs_input_default_peak_505	chr1	63441931	63443103	+	377	Intergenic	MLTR25A|LTR|ERVK	-3374	NM_011780	ENSMUSG00000025964	Adam23	a disintegrin and metallopeptidase domain 23	cluster_1
Nsd1_12HA_ChIP_mESC_mm10_vs_input_default_peak_28179	chr7	118262118	118263592	+	375	Intergenic	Intergenic	18948	NR_027879	ENSMUSG00000055159	4930583K01Rik	RIKEN cDNA 4930583K01 gene	cluster_3
Nsd1_12HA_ChIP_mESC_mm10_vs_input_default_peak_7325	chr12	76900658	76901974	+	375	intron (NM_145927, intron 7 of 11)	B3|SINE|B2	60932	NM_001361663	ENSMUSG00000059436	Max	Max protein	cluster_1
Nsd1_12HA_ChIP_mESC_mm10_vs_input_default_peak_26964	chr7	25182049	25182639	+	375	Intergenic	ID_B1|SINE|B4	27275	NR_045848	ENSMUSG00000074274	D930028M14Rik	RIKEN cDNA D930028M14 gene	cluster_3
Nsd1_12HA_ChIP_mESC_mm10_vs_input_default_peak_8053	chr13	21240745	21241358	+	375	Intergenic	Intergenic	51635	NM_010343	ENSMUSG00000004344	Gpx5	glutathione peroxidase 5	cluster_3
Nsd1_12HA_ChIP_mESC_mm10_vs_input_default_peak_29071	chr8	64364701	64365869	+	375	Intergenic	B3|SINE|B2	149156	NR_030491	ENSMUSG00000076042	Mir710	microRNA 710	cluster_3
Nsd1_12HA_ChIP_mESC_mm10_vs_input_default_peak_13072	chr17	29048269	29049178	+	375	Intergenic	B3|SINE|B2	16063	NM_013663	ENSMUSG00000071172	Srsf3	serine/arginine-rich splicing factor 3	cluster_2
Nsd1_12HA_ChIP_mESC_mm10_vs_input_default_peak_13791	chr17	56301510	56302653	+	374	Intergenic	PB1D10|SINE|Alu	-1256	NM_010931	ENSMUSG00000001228	Uhrf1	ubiquitin-like, containing PHD and RING finger domains, 1	cluster_1
Nsd1_12HA_ChIP_mESC_mm10_vs_input_default_peak_11391	chr15	101233471	101235458	+	373	Intergenic	B1_Mur4|SINE|Alu	-9278	NR_045328	ENSMUSG00000097915	A330009N23Rik	RIKEN cDNA A330009N23 gene	cluster_2
Nsd1_12HA_ChIP_mESC_mm10_vs_input_default_peak_18304	chr2	165912645	165913553	+	372	Intergenic	Intergenic	-28261	NM_001252584	ENSMUSG00000039671	Zmynd8	zinc finger, MYND-type containing 8	cluster_2
Nsd1_12HA_ChIP_mESC_mm10_vs_input_default_peak_17181	chr2	72944680	72945324	+	372	intron (NM_001018042, intron 5 of 6)	B1_Mus2|SINE|Alu	34279	NM_001098425	ENSMUSG00000027109	Sp3	trans-acting transcription factor 3	cluster_3
Nsd1_12HA_ChIP_mESC_mm10_vs_input_default_peak_657	chr1	84857861	84859391	+	372	intron (NM_025386, intron 1 of 3)	B1_Mm|SINE|Alu	18785	NM_025386	ENSMUSG00000073633	Fbxo36	F-box protein 36	cluster_1
Nsd1_12HA_ChIP_mESC_mm10_vs_input_default_peak_697	chr1	86312848	86313938	+	372	Intergenic	B1_Mus1|SINE|Alu	-9333	NR_151592		Gm28626	predicted gene 28626	cluster_2
Nsd1_12HA_ChIP_mESC_mm10_vs_input_default_peak_10858	chr15	81485512	81486116	+	372	Intergenic	B1_Mus2|SINE|Alu	19498	NM_019712	ENSMUSG00000022400	Rbx1	ring-box 1	cluster_2
Nsd1_12HA_ChIP_mESC_mm10_vs_input_default_peak_14790	chr18	56662714	56663410	+	372	Intergenic	B1_Mus2|SINE|Alu	-44751	NM_010721	ENSMUSG00000024590	Lmnb1	lamin B1	cluster_2
Nsd1_12HA_ChIP_mESC_mm10_vs_input_default_peak_8295	chr13	40869275	40870213	+	372	intron (NM_023887, intron 1 of 2)	T-rich|Low_complexity|Low_complexity	9976	NM_023887	ENSMUSG00000021360	Gcnt2	glucosaminyl (N-acetyl) transferase 2, I-branching enzyme	cluster_2
Nsd1_12HA_ChIP_mESC_mm10_vs_input_default_peak_30521	chr9	21315388	21316844	+	372	Intergenic	B1_Mus1|SINE|Alu	-3783	NM_009678	ENSMUSG00000003309	Ap1m2	adaptor protein complex AP-1, mu 2 subunit	cluster_2
Nsd1_12HA_ChIP_mESC_mm10_vs_input_default_peak_24324	chr5	135075371	135076150	+	372	intron (NM_001199677, intron 2 of 3)	RSINE1|SINE|B4	2506	NM_001199677	ENSMUSG00000043614	Vps37d	vacuolar protein sorting 37D	cluster_2
Nsd1_12HA_ChIP_mESC_mm10_vs_input_default_peak_5583	chr11	97787440	97790324	+	372	Intergenic	MTC-int|LTR|ERVL-MaLR	-6443	NM_022891	ENSMUSG00000071415	Rpl23	ribosomal protein L23	cluster_2
Nsd1_12HA_ChIP_mESC_mm10_vs_input_default_peak_17308	chr2	90678150	90679235	+	371	intron (NM_021512, intron 1 of 36)	PB1D10|SINE|Alu	1477	NM_021512	ENSMUSG00000051329	Nup160	nucleoporin 160	cluster_2
Nsd1_12HA_ChIP_mESC_mm10_vs_input_default_peak_1121	chr1	135193465	135196292	+	371	Intergenic	B1_Mm|SINE|Alu	-27197	NM_134438	ENSMUSG00000026424	Gpr37l1	G protein-coupled receptor 37-like 1	cluster_2
Nsd1_12HA_ChIP_mESC_mm10_vs_input_default_peak_29832	chr8	107102803	107104379	+	371	Intergenic	B1F|SINE|Alu	-7043	NM_001371067				cluster_2
Nsd1_12HA_ChIP_mESC_mm10_vs_input_default_peak_8845	chr13	97052024	97052814	+	370	Intergenic	(TTTG)n|Simple_repeat|Simple_repeat	-14868	NM_001146045	ENSMUSG00000041817	Fam169a	family with sequence similarity 169, member A	cluster_3
Nsd1_12HA_ChIP_mESC_mm10_vs_input_default_peak_5713	chr11	100299628	100300490	+	370	Intergenic	MTC|LTR|ERVL-MaLR	-19890	NM_011508	ENSMUSG00000035530	Eif1	eukaryotic translation initiation factor 1	cluster_2
Nsd1_12HA_ChIP_mESC_mm10_vs_input_default_peak_18648	chr2	172824506	172825146	+	370	Intergenic	Intergenic	115495	NM_007557	ENSMUSG00000008999	Bmp7	bone morphogenetic protein 7	cluster_3
Nsd1_12HA_ChIP_mESC_mm10_vs_input_default_peak_21658	chr4	134350746	134351740	+	369	intron (NM_001039677, intron 6 of 7)	B3|SINE|B2	7777	NM_001346578	ENSMUSG00000028836	Slc30a2	solute carrier family 30 (zinc transporter), member 2	cluster_3
Nsd1_12HA_ChIP_mESC_mm10_vs_input_default_peak_21818	chr4	136316793	136318932	+	369	intron (NM_001355182, intron 4 of 10)	intron (NM_001355182, intron 4 of 10)	6264	NM_001355182	ENSMUSG00000066037	Hnrnpr	heterogeneous nuclear ribonucleoprotein R	cluster_2
Nsd1_12HA_ChIP_mESC_mm10_vs_input_default_peak_21170	chr4	125608889	125609748	+	369	intron (NM_001081097, intron 1 of 15)	B2_Mm2|SINE|B2	104569	NR_109835	ENSMUSG00000094403	Mir692-2	microRNA 692-2	cluster_2
Nsd1_12HA_ChIP_mESC_mm10_vs_input_default_peak_11720	chr16	13746820	13750855	+	369	Intergenic	MMERVK9C_I-int|LTR|ERVK	-5727	NM_001357954		A930007A09Rik	RIKEN cDNA A930007A09 gene	cluster_2
Nsd1_12HA_ChIP_mESC_mm10_vs_input_default_peak_25609	chr6	83888641	83892192	+	369	Intergenic	ORR1B2-int|LTR|ERVL-MaLR	-23937	NM_001355284	ENSMUSG00000030016	Zfp638	zinc finger protein 638	cluster_2
Nsd1_12HA_ChIP_mESC_mm10_vs_input_default_peak_23193	chr5	77245926	77246706	+	367	Intergenic	Intergenic	-19178	NM_011263	ENSMUSG00000029249	Rest	RE1-silencing transcription factor	cluster_3
Nsd1_12HA_ChIP_mESC_mm10_vs_input_default_peak_9918	chr14	76152672	76153454	+	367	Intergenic	Intergenic	42172	NM_013745	ENSMUSG00000022009	Nufip1	nuclear fragile X mental retardation protein interacting protein 1	cluster_2
Nsd1_12HA_ChIP_mESC_mm10_vs_input_default_peak_24238	chr5	134335739	134337997	+	367	Intergenic	Intergenic	10414	NR_039544	ENSMUSG00000093311	Mir3965	microRNA 3965	cluster_1
Nsd1_12HA_ChIP_mESC_mm10_vs_input_default_peak_29647	chr8	95395699	95397015	+	367	Intergenic	Intergenic	38512	NM_008187	ENSMUSG00000031796	Cfap20	cilia and flagella associated protein 20	cluster_3
Nsd1_12HA_ChIP_mESC_mm10_vs_input_default_peak_21712	chr4	134980079	134980698	+	367	Intergenic	PB1D11|SINE|Alu	49408	NM_026780	ENSMUSG00000028821	Syf2	SYF2 homolog, RNA splicing factor (S. cerevisiae)	cluster_3
Nsd1_12HA_ChIP_mESC_mm10_vs_input_default_peak_16100	chr19	47026174	47026872	+	367	Intergenic	ID_B1|SINE|B4	-11334	NM_001164363	ENSMUSG00000025041	Nt5c2	5'-nucleotidase, cytosolic II	cluster_3
Nsd1_12HA_ChIP_mESC_mm10_vs_input_default_peak_13380	chr17	35485768	35489852	+	367	Intergenic	Intergenic	17721	NM_010391	ENSMUSG00000067235	H2-Q10	histocompatibility 2, Q region locus 10	cluster_2
Nsd1_12HA_ChIP_mESC_mm10_vs_input_default_peak_18105	chr2	157248194	157248936	+	367	intron (NM_001039557, intron 8 of 24)	intron (NM_001039557, intron 8 of 24)	-30533	NM_001355163	ENSMUSG00000027642	Rpn2	ribophorin II	cluster_3
Nsd1_12HA_ChIP_mESC_mm10_vs_input_default_peak_250	chr1	36545108	36547272	+	367	intron (NM_026241, intron 1 of 3)	B1_Mm|SINE|Alu	1062	NM_026241	ENSMUSG00000079610	Ankrd39	ankyrin repeat domain 39	cluster_2
Nsd1_12HA_ChIP_mESC_mm10_vs_input_default_peak_6629	chr11	120651969	120653271	+	367	Intergenic	T-rich|Low_complexity|Low_complexity	-4283	NM_001204820	ENSMUSG00000025141	Myadml2	myeloid-associated differentiation marker-like 2	cluster_3
Nsd1_12HA_ChIP_mESC_mm10_vs_input_default_peak_9214	chr14	21473616	21474976	+	367	Intergenic	Lx3_Mus|LINE|L1	-25474	NM_001205241	ENSMUSG00000021767	Kat6b	K(lysine) acetyltransferase 6B	cluster_2
Nsd1_12HA_ChIP_mESC_mm10_vs_input_default_peak_13686	chr17	47662703	47664128	+	367	intron (NM_198421, intron 2 of 6)	(TTTTG)n|Simple_repeat|Simple_repeat	-24195	NR_045945	ENSMUSG00000084880	Tomm6os	translocase of outer mitochondrial membrane 6, opposite strand	cluster_3
Nsd1_12HA_ChIP_mESC_mm10_vs_input_default_peak_13567	chr17	46613931	46616168	+	367	intron (NM_175168, intron 1 of 19)	B1_Mur2|SINE|Alu	14455	NM_175168	ENSMUSG00000023972	Ptk7	PTK7 protein tyrosine kinase 7	cluster_2
Nsd1_12HA_ChIP_mESC_mm10_vs_input_default_peak_26734	chr7	12780240	12780743	+	367	Intergenic	Intergenic	-4833	NM_001017955	ENSMUSG00000070822	Zscan18	zinc finger and SCAN domain containing 18	cluster_3
Nsd1_12HA_ChIP_mESC_mm10_vs_input_default_peak_21294	chr4	129276676	129277670	+	367	Intergenic	B1_Mm|SINE|Alu	-10448	NM_023485	ENSMUSG00000001333	Sync	syncoilin	cluster_3
Nsd1_12HA_ChIP_mESC_mm10_vs_input_default_peak_31017	chr9	57902669	57903306	+	367	Intergenic	B1_Mm|SINE|Alu	-7999	NM_001122873	ENSMUSG00000055720	Ubl7	ubiquitin-like 7 (bone marrow stromal cell-derived)	cluster_3
Nsd1_12HA_ChIP_mESC_mm10_vs_input_default_peak_28474	chr7	137426259	137427982	+	367	Intergenic	B3|SINE|B2	-10453	NM_023140	ENSMUSG00000031068	Glrx3	glutaredoxin 3	cluster_3
Nsd1_12HA_ChIP_mESC_mm10_vs_input_default_peak_3880	chr11	22981448	22982193	+	367	intron (NM_144514, intron 1 of 2)	B1_Mur2|SINE|Alu	464	NM_144514	ENSMUSG00000051355	Commd1	COMM domain containing 1	cluster_2
Nsd1_12HA_ChIP_mESC_mm10_vs_input_default_peak_10246	chr15	12197942	12199259	+	367	Intergenic	B1_Mm|SINE|Alu	-6428	NM_001356498	ENSMUSG00000039458	Mtmr12	myotubularin related protein 12	cluster_2
Nsd1_12HA_ChIP_mESC_mm10_vs_input_default_peak_11719	chr16	13745496	13746507	+	367	Intergenic	B1_Mus2|SINE|Alu	-8563	NM_001357954		A930007A09Rik	RIKEN cDNA A930007A09 gene	cluster_1
Nsd1_12HA_ChIP_mESC_mm10_vs_input_default_peak_14205	chr17	87601057	87602028	+	367	Intergenic	Intergenic	-34437	NM_008532	ENSMUSG00000045394	Epcam	epithelial cell adhesion molecule	cluster_3
Nsd1_12HA_ChIP_mESC_mm10_vs_input_default_peak_27914	chr7	98267381	98268405	+	367	intron (NM_001360615, intron 1 of 10)	RLTR1B-int|LTR|ERV1	41649	NM_025408	ENSMUSG00000030760	Acer3	alkaline ceramidase 3	cluster_3
Nsd1_12HA_ChIP_mESC_mm10_vs_input_default_peak_10230	chr15	10177643	10178427	+	367	intron (NM_011169, intron 1 of 9)	intron (NM_011169, intron 1 of 9)	797	NM_011169	ENSMUSG00000005268	Prlr	prolactin receptor	cluster_3
Nsd1_12HA_ChIP_mESC_mm10_vs_input_default_peak_6395	chr11	116488287	116489053	+	366	intron (NM_026364, intron 1 of 9)	intron (NM_026364, intron 1 of 9)	1676	NM_026364	ENSMUSG00000015869	Prpsap1	phosphoribosyl pyrophosphate synthetase-associated protein 1	cluster_1
Nsd1_12HA_ChIP_mESC_mm10_vs_input_default_peak_10755	chr15	79415841	79416883	+	366	Intergenic	B2_Mm1t|SINE|B2	-13059	NM_172608	ENSMUSG00000009035	Tmem184b	transmembrane protein 184b	cluster_3
Nsd1_12HA_ChIP_mESC_mm10_vs_input_default_peak_13316	chr17	33899579	33903320	+	366	Intergenic	B2_Mm2|SINE|B2	-1641	NM_001369206	ENSMUSG00000092349	Smim40	small integral membrane protein 40	cluster_1
Nsd1_12HA_ChIP_mESC_mm10_vs_input_default_peak_31190	chr9	64391321	64392276	+	366	intron (NM_172522, intron 1 of 22)	B2_Mm2|SINE|B2	6172	NM_001134399	ENSMUSG00000036466	Megf11	multiple EGF-like-domains 11	cluster_2
Nsd1_12HA_ChIP_mESC_mm10_vs_input_default_peak_15514	chr19	10232596	10234512	+	366	intron (NM_001033481, intron 1 of 25)	intron (NM_001033481, intron 1 of 25)	7194	NM_001033481	ENSMUSG00000036098	Myrf	myelin regulatory factor	cluster_2
Nsd1_12HA_ChIP_mESC_mm10_vs_input_default_peak_29708	chr8	105367124	105367699	+	366	intron (NM_001081332, intron 15 of 15)	intron (NM_001081332, intron 15 of 15)	-5861	NM_001364406	ENSMUSG00000014782	Plekhg4	pleckstrin homology domain containing, family G (with RhoGef domain) member 4	cluster_3
Nsd1_12HA_ChIP_mESC_mm10_vs_input_default_peak_21352	chr4	129889762	129890784	+	366	Intergenic	MLT1A1|LTR|ERVL-MaLR	-15953	NR_045190	ENSMUSG00000086369	E330017L17Rik	RIKEN cDNA E330017L17 gene	cluster_3
Nsd1_12HA_ChIP_mESC_mm10_vs_input_default_peak_23200	chr5	77259298	77260412	+	366	Intergenic	B2_Mm1a|SINE|B2	-5639	NM_011263	ENSMUSG00000029249	Rest	RE1-silencing transcription factor	cluster_1
Nsd1_12HA_ChIP_mESC_mm10_vs_input_default_peak_13100	chr17	29195528	29196750	+	366	intron (NM_001360239, intron 9 of 21)	intron (NM_001360239, intron 9 of 21)	41651	NM_153166	ENSMUSG00000024008	Cpne5	copine V	cluster_2
Nsd1_12HA_ChIP_mESC_mm10_vs_input_default_peak_31044	chr9	58310823	58312437	+	365	intron (NM_010729, intron 1 of 6)	intron (NM_010729, intron 1 of 6)	1582	NM_010729	ENSMUSG00000032334	Loxl1	lysyl oxidase-like 1	cluster_2
Nsd1_12HA_ChIP_mESC_mm10_vs_input_default_peak_8092	chr13	21910880	21911838	+	365	Intergenic	tRNA-Asp-GAY|tRNA|tRNA	-14310	NR_035500	ENSMUSG00000088148	Mir1983	microRNA 1983	cluster_2
Nsd1_12HA_ChIP_mESC_mm10_vs_input_default_peak_12537	chr16	94701338	94702140	+	364	Intergenic	B1_Mus1|SINE|Alu	90320	NM_001347731	ENSMUSG00000022897	Dyrk1a	dual-specificity tyrosine-(Y)-phosphorylation regulated kinase 1a	cluster_3
Nsd1_12HA_ChIP_mESC_mm10_vs_input_default_peak_6010	chr11	104648193	104648850	+	364	intron (NM_016780, intron 10 of 14)	B3|SINE|B2	40521	NM_016780	ENSMUSG00000020689	Itgb3	integrin beta 3	cluster_3
Nsd1_12HA_ChIP_mESC_mm10_vs_input_default_peak_10498	chr15	58412985	58413604	+	364	Intergenic	Intergenic	-2174	NM_145959	ENSMUSG00000037119	Fam91a1	family with sequence similarity 91, member A1	cluster_1
Nsd1_12HA_ChIP_mESC_mm10_vs_input_default_peak_17664	chr2	127714343	127715297	+	364	intron (NM_145532, intron 1 of 3)	intron (NM_145532, intron 1 of 3)	15077	NM_145532	ENSMUSG00000027377	Mall	mal, T cell differentiation protein-like	cluster_3
Nsd1_12HA_ChIP_mESC_mm10_vs_input_default_peak_11472	chr15	103230668	103231538	+	364	intron (NM_001358950, intron 1 of 4)	intron (NM_001358950, intron 1 of 4)	8749	NM_001358950	ENSMUSG00000009575	Cbx5	chromobox 5	cluster_3
Nsd1_12HA_ChIP_mESC_mm10_vs_input_default_peak_8401	chr13	46905783	46906451	+	364	intron (NM_010617, intron 2 of 37)	G-rich|Low_complexity|Low_complexity	23601	NM_010617	ENSMUSG00000021375	Kif13a	kinesin family member 13A	cluster_3
Nsd1_12HA_ChIP_mESC_mm10_vs_input_default_peak_17367	chr2	92143690	92145390	+	364	Intergenic	Intergenic	-39642	NM_001362832	ENSMUSG00000058318	Phf21a	PHD finger protein 21A	cluster_2
Nsd1_12HA_ChIP_mESC_mm10_vs_input_default_peak_9284	chr14	26214611	26216313	+	364	Intergenic	RMER13A|LTR|ERVK	-6442	NM_001270506	ENSMUSG00000098463	Cphx2	cytoplasmic polyadenylated homeobox 2	cluster_3
Nsd1_12HA_ChIP_mESC_mm10_vs_input_default_peak_15750	chr19	32394516	32395087	+	364	Intergenic	B1_Mus1|SINE|Alu	5585	NR_033198	ENSMUSG00000097787	2700046G09Rik	RIKEN cDNA 2700046G09 gene	cluster_3
Nsd1_12HA_ChIP_mESC_mm10_vs_input_default_peak_1125	chr1	135204473	135205814	+	364	Intergenic	Intergenic	-37462	NM_134438	ENSMUSG00000026424	Gpr37l1	G protein-coupled receptor 37-like 1	cluster_2
Nsd1_12HA_ChIP_mESC_mm10_vs_input_default_peak_14176	chr17	86458626	86459313	+	364	intron (NM_011104, intron 2 of 14)	intron (NM_011104, intron 2 of 14)	-171791	NR_045435	ENSMUSG00000100738	2010106C02Rik	RIKEN cDNA 2010106C02 gene	cluster_3
Nsd1_12HA_ChIP_mESC_mm10_vs_input_default_peak_31414	chr9	73058486	73059850	+	364	intron (NM_023635, intron 1 of 5)	B1_Mus2|SINE|Alu	-4980	NM_001301232	ENSMUSG00000032202	Rab27a	RAB27A, member RAS oncogene family	cluster_2
Nsd1_12HA_ChIP_mESC_mm10_vs_input_default_peak_7264	chr12	75519457	75520153	+	364	intron (NM_012024, intron 2 of 13)	B1_Mus2|SINE|Alu	76427	NM_012024	ENSMUSG00000021051	Ppp2r5e	protein phosphatase 2, regulatory subunit B', epsilon	cluster_3
Nsd1_12HA_ChIP_mESC_mm10_vs_input_default_peak_7631	chr12	98716886	98717509	+	364	intron (NM_001146199, intron 2 of 18)	PB1D7|SINE|Alu	17448	NM_011877	ENSMUSG00000021009	Ptpn21	protein tyrosine phosphatase, non-receptor type 21	cluster_3
Nsd1_12HA_ChIP_mESC_mm10_vs_input_default_peak_31259	chr9	65778058	65778717	+	364	intron (NM_172536, intron 2 of 9)	intron (NM_172536, intron 2 of 9)	49177	NM_172536	ENSMUSG00000040524	Zfp609	zinc finger protein 609	cluster_2
Nsd1_12HA_ChIP_mESC_mm10_vs_input_default_peak_9475	chr14	45531438	45532054	+	364	Intergenic	B1_Mm|SINE|Alu	-1681	NM_001360526	ENSMUSG00000037712	Fermt2	fermitin family member 2	cluster_2
Nsd1_12HA_ChIP_mESC_mm10_vs_input_default_peak_8054	chr13	21242377	21243019	+	364	Intergenic	Intergenic	49988	NM_010343	ENSMUSG00000004344	Gpx5	glutathione peroxidase 5	cluster_3
Nsd1_12HA_ChIP_mESC_mm10_vs_input_default_peak_9657	chr14	55527497	55528224	+	364	Intergenic	B1_Mus2|SINE|Alu	-2879	NM_001271917	ENSMUSG00000040632	Nrl	neural retina leucine zipper gene	cluster_3
Nsd1_12HA_ChIP_mESC_mm10_vs_input_default_peak_27946	chr7	100041826	100042478	+	364	Intergenic	Intergenic	32234	NM_001291320	ENSMUSG00000030732	Chrdl2	chordin-like 2	cluster_3
Nsd1_12HA_ChIP_mESC_mm10_vs_input_default_peak_12218	chr16	35941163	35942032	+	364	intron (NM_030253, intron 2 of 10)	B3|SINE|B2	-2570	NM_001013371	ENSMUSG00000049502	Dtx3l	deltex 3-like, E3 ubiquitin ligase	cluster_2
Nsd1_12HA_ChIP_mESC_mm10_vs_input_default_peak_24486	chr5	137494053	137494725	+	364	Intergenic	B1_Mur3|SINE|Alu	8040	NM_028753	ENSMUSG00000029715	Pop7	processing of precursor 7, ribonuclease P family, (S. cerevisiae)	cluster_3
Nsd1_12HA_ChIP_mESC_mm10_vs_input_default_peak_1391	chr1	156675661	156677513	+	364	Intergenic	Intergenic	-2248	NM_023141	ENSMUSG00000060519	Tor3a	torsin family 3, member A	cluster_2
Nsd1_12HA_ChIP_mESC_mm10_vs_input_default_peak_25107	chr6	37659305	37660771	+	364	Intergenic	RLTR24B_MM|LTR|ERV1	129865	NM_145364	ENSMUSG00000038641	Akr1d1	aldo-keto reductase family 1, member D1	cluster_2
Nsd1_12HA_ChIP_mESC_mm10_vs_input_default_peak_266	chr1	36957366	36957905	+	364	Intergenic	B4A|SINE|B4	-18108	NM_018872	ENSMUSG00000026116	Tmem131	transmembrane protein 131	cluster_3
Nsd1_12HA_ChIP_mESC_mm10_vs_input_default_peak_19265	chr3	88336715	88337700	+	364	intron (NM_178246, intron 1 of 21)	B2_Mm2|SINE|B2	947	NM_178246	ENSMUSG00000001415	Smg5	Smg-5 homolog, nonsense mediated mRNA decay factor (C. elegans)	cluster_2
Nsd1_12HA_ChIP_mESC_mm10_vs_input_default_peak_19038	chr3	50963717	50964223	+	364	Intergenic	B1_Mus2|SINE|Alu	-260477	NM_009834	ENSMUSG00000023087	Noct	nocturnin	cluster_3
Nsd1_12HA_ChIP_mESC_mm10_vs_input_default_peak_18165	chr2	160656703	160658823	+	364	intron (NM_009408, intron 2 of 20)	intron (NM_009408, intron 2 of 20)	11866	NM_009408	ENSMUSG00000070544	Top1	topoisomerase (DNA) I	cluster_2
Nsd1_12HA_ChIP_mESC_mm10_vs_input_default_peak_9747	chr14	60737282	60738026	+	364	intron (NM_001310594, intron 1 of 9)	intron (NM_001310594, intron 1 of 9)	4750	NM_001310594	ENSMUSG00000021990	Spata13	spermatogenesis associated 13	cluster_2
Nsd1_12HA_ChIP_mESC_mm10_vs_input_default_peak_2453	chr10	62522946	62523509	+	364	intron (NM_001358965, intron 1 of 3)	B1_Mus2|SINE|Alu	4218	NM_001358965	ENSMUSG00000020077	Srgn	serglycin	cluster_3
Nsd1_12HA_ChIP_mESC_mm10_vs_input_default_peak_8965	chr13	104014101	104015068	+	364	Intergenic	B1_Mus2|SINE|Alu	-93998	NM_001289475	ENSMUSG00000021709	Erbin	Erbb2 interacting protein	cluster_3
Nsd1_12HA_ChIP_mESC_mm10_vs_input_default_peak_6116	chr11	107143771	107145007	+	363	Intergenic	MTC|LTR|ERVL-MaLR	-12242	NM_001359590	ENSMUSG00000040481	Bptf	bromodomain PHD finger transcription factor	cluster_2
Nsd1_12HA_ChIP_mESC_mm10_vs_input_default_peak_18282	chr2	165807837	165810226	+	363	intron (NM_001363020, intron 14 of 22)	intron (NM_001363020, intron 14 of 22)	49142	NM_001252585	ENSMUSG00000039671	Zmynd8	zinc finger, MYND-type containing 8	cluster_1
Nsd1_12HA_ChIP_mESC_mm10_vs_input_default_peak_512	chr1	64752767	64754238	+	363	Intergenic	Intergenic	-15752	NM_022721	ENSMUSG00000045005	Fzd5	frizzled class receptor 5	cluster_3
Nsd1_12HA_ChIP_mESC_mm10_vs_input_default_peak_17558	chr2	120472042	120473724	+	363	intron (NM_007601, intron 1 of 23)	B3|SINE|B2	-3516	NR_040608		4931402G19Rik	RIKEN cDNA 4931402G19 gene	cluster_2
Nsd1_12HA_ChIP_mESC_mm10_vs_input_default_peak_25200	chr6	39432725	39436076	+	363	Intergenic	Intergenic	14022	NR_152168	ENSMUSG00000068601	Gm10244	predicted gene 10244	cluster_2
Nsd1_12HA_ChIP_mESC_mm10_vs_input_default_peak_16750	chr2	32146649	32147781	+	361	Intergenic	Intergenic	-3933	NM_172661	ENSMUSG00000039262	Prrc2b	proline-rich coiled-coil 2B	cluster_1
Nsd1_12HA_ChIP_mESC_mm10_vs_input_default_peak_3036	chr10	91295429	91295968	+	361	Intergenic	RMER5|LTR|ERV1	-75079	NR_151510		4930534H03Rik	RIKEN cDNA 4930534H03 gene	cluster_3
Nsd1_12HA_ChIP_mESC_mm10_vs_input_default_peak_5412	chr11	95556096	95556714	+	361	Intergenic	B1_Mus2|SINE|Alu	31293	NM_033217	ENSMUSG00000000120	Ngfr	nerve growth factor receptor (TNFR superfamily, member 16)	cluster_3
Nsd1_12HA_ChIP_mESC_mm10_vs_input_default_peak_19398	chr3	90439352	90440126	+	361	Intergenic	Intergenic	-6103	NM_178876	ENSMUSG00000027933	Ints3	integrator complex subunit 3	cluster_2
Nsd1_12HA_ChIP_mESC_mm10_vs_input_default_peak_18789	chr3	9040121	9040612	+	361	Intergenic	B1_Mm|SINE|Alu	-21598	NR_040597	ENSMUSG00000103116	4930539M17Rik	RIKEN cDNA 4930539M17 gene	cluster_3
Nsd1_12HA_ChIP_mESC_mm10_vs_input_default_peak_3087	chr10	95507352	95508029	+	361	Intergenic	B1_Mm|SINE|Alu	-5741	NM_001359477	ENSMUSG00000062981	Mrpl42	mitochondrial ribosomal protein L42	cluster_3
Nsd1_12HA_ChIP_mESC_mm10_vs_input_default_peak_16688	chr2	31161659	31163911	+	361	intron (NM_178760, intron 1 of 17)	B1_Mur1|SINE|Alu	10469	NM_178760	ENSMUSG00000000194	Gpr107	G protein-coupled receptor 107	cluster_2
Nsd1_12HA_ChIP_mESC_mm10_vs_input_default_peak_20976	chr4	117413275	117413678	+	361	intron (NM_025739, intron 2 of 14)	B4A|SINE|B4	-38015	NM_001310729	ENSMUSG00000028677	Rnf220	ring finger protein 220	cluster_2
Nsd1_12HA_ChIP_mESC_mm10_vs_input_default_peak_16846	chr2	33478958	33480139	+	361	Intergenic	B1_Mus2|SINE|Alu	-11016	NM_001355611	ENSMUSG00000026788	Zbtb43	zinc finger and BTB domain containing 43	cluster_2
Nsd1_12HA_ChIP_mESC_mm10_vs_input_default_peak_30629	chr9	22315340	22317790	+	361	Intergenic	L1_Mur3|LINE|L1	-8927	NM_145612	ENSMUSG00000066829	Zfp810	zinc finger protein 810	cluster_2
Nsd1_12HA_ChIP_mESC_mm10_vs_input_default_peak_9981	chr14	79564505	79565093	+	361	intron (NM_001286412, intron 3 of 7)	B1_Mus1|SINE|Alu	-22861	NM_026474	ENSMUSG00000022024	Sugt1	SGT1, suppressor of G2 allele of SKP1 (S. cerevisiae)	cluster_3
Nsd1_12HA_ChIP_mESC_mm10_vs_input_default_peak_15338	chr19	6028869	6030589	+	361	Intergenic	Intergenic	-13904	NM_001110504	ENSMUSG00000024942	Capn1	calpain 1	cluster_3
Nsd1_12HA_ChIP_mESC_mm10_vs_input_default_peak_14092	chr17	83685803	83686971	+	361	Intergenic	B1_Mm|SINE|Alu	-19776	NM_001171053	ENSMUSG00000055817	Mta3	metastasis associated 3	cluster_2
Nsd1_12HA_ChIP_mESC_mm10_vs_input_default_peak_11308	chr15	99839259	99840033	+	361	intron (NM_001113545, intron 2 of 10)	ID_B1|SINE|B4	-19497	NM_023063	ENSMUSG00000023022	Lima1	LIM domain and actin binding 1	cluster_3
Nsd1_12HA_ChIP_mESC_mm10_vs_input_default_peak_11676	chr16	11314217	11315131	+	361	intron (NM_011608, intron 1 of 2)	URR1A|DNA|hAT-Charlie	865	NM_011608	ENSMUSG00000022496	Tnfrsf17	tumor necrosis factor receptor superfamily, member 17	cluster_3
Nsd1_12HA_ChIP_mESC_mm10_vs_input_default_peak_8953	chr13	100888211	100889070	+	361	Intergenic	Intergenic	-55213	NM_022885	ENSMUSG00000021629	Slc30a5	solute carrier family 30 (zinc transporter), member 5	cluster_3
Nsd1_12HA_ChIP_mESC_mm10_vs_input_default_peak_13060	chr17	29008023	29010034	+	361	Intergenic	B1_Mm|SINE|Alu	-1033	NM_134115	ENSMUSG00000024006	Stk38	serine/threonine kinase 38	cluster_2
Nsd1_12HA_ChIP_mESC_mm10_vs_input_default_peak_17407	chr2	101823234	101823994	+	361	intron (NM_001355625, intron 1 of 8)	intron (NM_001355625, intron 1 of 8)	15366	NM_001110849	ENSMUSG00000032841	Prr5l	proline rich 5 like	cluster_3
Nsd1_12HA_ChIP_mESC_mm10_vs_input_default_peak_23455	chr5	110350723	110351733	+	361	intron (NR_132326, intron 1 of 6)	L1MC2|LINE|L1	6498	NM_001310709	ENSMUSG00000072754	Lrcol1	leucine rich colipase-like 1	cluster_3
Nsd1_12HA_ChIP_mESC_mm10_vs_input_default_peak_21466	chr4	132516968	132518990	+	361	Intergenic	RSINE1|SINE|B4	-7523	NM_144907	ENSMUSG00000028893	Sesn2	sestrin 2	cluster_2
Nsd1_12HA_ChIP_mESC_mm10_vs_input_default_peak_28427	chr7	130860191	130861244	+	361	Intergenic	Intergenic	-5007	NM_001346515	ENSMUSG00000040268	Plekha1	pleckstrin homology domain containing, family A (phosphoinositide binding specific) member 1	cluster_3
Nsd1_12HA_ChIP_mESC_mm10_vs_input_default_peak_13102	chr17	29229631	29230677	+	360	intron (NM_001360239, intron 1 of 21)	PB1D11|SINE|Alu	7636	NM_153166	ENSMUSG00000024008	Cpne5	copine V	cluster_3
Nsd1_12HA_ChIP_mESC_mm10_vs_input_default_peak_24872	chr5	149334800	149335835	+	360	Intergenic	B3|SINE|B2	70313	NM_001308462	ENSMUSG00000060063	Alox5ap	arachidonate 5-lipoxygenase activating protein	cluster_3
Nsd1_12HA_ChIP_mESC_mm10_vs_input_default_peak_8947	chr13	100786770	100788341	+	359	Intergenic	RMER17C2|LTR|ERVK	-1069	NM_172301	ENSMUSG00000041431	Ccnb1	cyclin B1	cluster_2
Nsd1_12HA_ChIP_mESC_mm10_vs_input_default_peak_30061	chr8	117016925	117018561	+	359	intron (NM_029686, intron 34 of 42)	B4A|SINE|B4	-24245	NR_157137	ENSMUSG00000034424	Gcsh	glycine cleavage system protein H (aminomethyl carrier)	cluster_2
Nsd1_12HA_ChIP_mESC_mm10_vs_input_default_peak_21444	chr4	132328672	132329561	+	359	intron (NM_027925, intron 1 of 8)	B1F|SINE|Alu	422	NM_027925	ENSMUSG00000028898	Trnau1ap	tRNA selenocysteine 1 associated protein 1	cluster_2
Nsd1_12HA_ChIP_mESC_mm10_vs_input_default_peak_3446	chr10	128484170	128484896	+	358	intron (NM_001114096, intron 25 of 28)	intron (NM_001114096, intron 25 of 28)	8476	NM_001317219	ENSMUSG00000090841	Myl6	myosin, light polypeptide 6, alkali, smooth muscle and non-muscle	cluster_3
Nsd1_12HA_ChIP_mESC_mm10_vs_input_default_peak_26250	chr6	125433298	125434709	+	358	Intergenic	Intergenic	-53499	NM_198604	ENSMUSG00000038167	Plekhg6	pleckstrin homology domain containing, family G (with RhoGef domain) member 6	cluster_2
Nsd1_12HA_ChIP_mESC_mm10_vs_input_default_peak_28697	chr8	14013353	14014221	+	358	Intergenic	Intergenic	14847	NR_131136	ENSMUSG00000110058	Gm5907	predicted gene 5907	cluster_2
Nsd1_12HA_ChIP_mESC_mm10_vs_input_default_peak_13009	chr17	28565946	28569611	+	358	Intergenic	RLTR9A2|LTR|ERVK	-7012	NM_001317065	ENSMUSG00000024225	Clps	colipase, pancreatic	cluster_2
Nsd1_12HA_ChIP_mESC_mm10_vs_input_default_peak_6977	chr12	51707837	51709547	+	356	intron (NM_021710, intron 1 of 5)	B2_Mm2|SINE|B2	-16778	NM_052973	ENSMUSG00000020954	Strn3	striatin, calmodulin binding protein 3	cluster_2
Nsd1_12HA_ChIP_mESC_mm10_vs_input_default_peak_4594	chr11	69075552	69076533	+	356	Intergenic	B1_Mur3|SINE|Alu	2616	NR_028566	ENSMUSG00000064899	Snord118	small nucleolar RNA, C/D box 118	cluster_2
Nsd1_12HA_ChIP_mESC_mm10_vs_input_default_peak_28862	chr8	33917248	33918080	+	356	intron (NM_001042675, intron 1 of 6)	MT2B|LTR|ERVL	12199	NM_001042675	ENSMUSG00000031586	Rbpms	RNA binding protein gene with multiple splicing	cluster_2
Nsd1_12HA_ChIP_mESC_mm10_vs_input_default_peak_27707	chr7	79870090	79870526	+	356	Intergenic	B1_Mus1|SINE|Alu	-22098	NM_008486	ENSMUSG00000039062	Anpep	alanyl (membrane) aminopeptidase	cluster_2
Nsd1_12HA_ChIP_mESC_mm10_vs_input_default_peak_7210	chr12	72007840	72008614	+	356	Intergenic	B1F2|SINE|Alu	62874	NM_181752	ENSMUSG00000043398	Gpr135	G protein-coupled receptor 135	cluster_3
Nsd1_12HA_ChIP_mESC_mm10_vs_input_default_peak_13813	chr17	56832888	56835454	+	356	Intergenic	B1_Mus1|SINE|Alu	-3163	NM_027787	ENSMUSG00000024206	Rfx2	regulatory factor X, 2 (influences HLA class II expression)	cluster_2
Nsd1_12HA_ChIP_mESC_mm10_vs_input_default_peak_4847	chr11	76224073	76225159	+	356	intron (NM_001362901, intron 8 of 8)	B1_Mus2|SINE|Alu	7003	NM_021294	ENSMUSG00000038057	Dbil5	diazepam binding inhibitor-like 5	cluster_3
Nsd1_12HA_ChIP_mESC_mm10_vs_input_default_peak_26741	chr7	12959796	12960527	+	356	Intergenic	Intergenic	-5677	NM_001362139	ENSMUSG00000004500	Zfp324	zinc finger protein 324	cluster_2
Nsd1_12HA_ChIP_mESC_mm10_vs_input_default_peak_16589	chr2	30058854	30060650	+	356	Intergenic	B2_Mm2|SINE|B2	-2244	NM_023871	ENSMUSG00000054766	Set	SET nuclear oncogene	cluster_1
Nsd1_12HA_ChIP_mESC_mm10_vs_input_default_peak_4629	chr11	69551361	69552322	+	356	Intergenic	B1_Mur2|SINE|Alu	-2733	NM_001081330	ENSMUSG00000005237	Dnah2	dynein, axonemal, heavy chain 2	cluster_2
Nsd1_12HA_ChIP_mESC_mm10_vs_input_default_peak_12533	chr16	94542877	94543940	+	356	Intergenic	B1_Mm|SINE|Alu	-16779	NM_007834	ENSMUSG00000022898	Vps26c	VPS26 endosomal protein sorting factor C	cluster_3
Nsd1_12HA_ChIP_mESC_mm10_vs_input_default_peak_4722	chr11	72423051	72423754	+	356	Intergenic	L1MEd|LINE|L1	-11689	NM_177776	ENSMUSG00000045667	Smtnl2	smoothelin-like 2	cluster_2
Nsd1_12HA_ChIP_mESC_mm10_vs_input_default_peak_14787	chr18	56651382	56652080	+	356	Intergenic	B1_Mus2|SINE|Alu	-56082	NM_010721	ENSMUSG00000024590	Lmnb1	lamin B1	cluster_2
Nsd1_12HA_ChIP_mESC_mm10_vs_input_default_peak_4017	chr11	43619775	43620930	+	356	Intergenic	B1_Mm|SINE|Alu	-18790	NM_008375	ENSMUSG00000020405	Fabp6	fatty acid binding protein 6	cluster_2
Nsd1_12HA_ChIP_mESC_mm10_vs_input_default_peak_9250	chr14	25809359	25810402	+	355	Intergenic	B1_Mus1|SINE|Alu	-32275	NM_013469	ENSMUSG00000021866	Anxa11	annexin A11	cluster_3
Nsd1_12HA_ChIP_mESC_mm10_vs_input_default_peak_19964	chr3	135402513	135404095	+	355	Intergenic	Intergenic	20129	NM_025902	ENSMUSG00000028165	Cisd2	CDGSH iron sulfur domain 2	cluster_3
Nsd1_12HA_ChIP_mESC_mm10_vs_input_default_peak_3122	chr10	96608814	96609704	+	355	Intergenic	B1_Mm|SINE|Alu	-7742	NM_007569	ENSMUSG00000036478	Btg1	B cell translocation gene 1, anti-proliferative	cluster_3
Nsd1_12HA_ChIP_mESC_mm10_vs_input_default_peak_14024	chr17	80175064	80176444	+	355	intron (NM_176963, intron 4 of 6)	intron (NM_176963, intron 4 of 6)	19214	NR_162791		Mir12189	microRNA mir-12189	cluster_3
Nsd1_12HA_ChIP_mESC_mm10_vs_input_default_peak_11140	chr15	96536372	96537470	+	355	Intergenic	Intergenic	-76078	NM_028148	ENSMUSG00000033228	Scaf11	SR-related CTD-associated factor 11	cluster_3
Nsd1_12HA_ChIP_mESC_mm10_vs_input_default_peak_5858	chr11	102246475	102247358	+	355	Intergenic	A-rich|Low_complexity|Low_complexity	-1966	NM_153544	ENSMUSG00000034773	BC030867	cDNA sequence BC030867	cluster_1
Nsd1_12HA_ChIP_mESC_mm10_vs_input_default_peak_26259	chr6	125503028	125504917	+	355	Intergenic	Intergenic	-9212	NM_007657	ENSMUSG00000030342	Cd9	CD9 antigen	cluster_2
Nsd1_12HA_ChIP_mESC_mm10_vs_input_default_peak_28306	chr7	127007744	127009594	+	355	intron (NM_080638, intron 1 of 14)	intron (NM_080638, intron 1 of 14)	5925	NM_080638	ENSMUSG00000030681	Mvp	major vault protein	cluster_2
Nsd1_12HA_ChIP_mESC_mm10_vs_input_default_peak_5959	chr11	103828450	103830061	+	355	intron (NM_008740, intron 17 of 20)	intron (NM_008740, intron 17 of 20)	55080	NM_009521	ENSMUSG00000000125	Wnt3	wingless-type MMTV integration site family, member 3	cluster_2
Nsd1_12HA_ChIP_mESC_mm10_vs_input_default_peak_3151	chr10	108292956	108294617	+	355	Intergenic	Intergenic	-38403	NM_054056	ENSMUSG00000035873	Pawr	PRKC, apoptosis, WT1, regulator	cluster_2
Nsd1_12HA_ChIP_mESC_mm10_vs_input_default_peak_13243	chr17	31644606	31645167	+	355	Intergenic	B1_Mus1|SINE|Alu	-7681	NM_178224	ENSMUSG00000024039	Cbs	cystathionine beta-synthase	cluster_3
Nsd1_12HA_ChIP_mESC_mm10_vs_input_default_peak_2468	chr10	62793051	62794729	+	355	Intergenic	B2_Mm2|SINE|B2	-1522	NM_026201	ENSMUSG00000020074	Ccar1	cell division cycle and apoptosis regulator 1	cluster_2
Nsd1_12HA_ChIP_mESC_mm10_vs_input_default_peak_2500	chr10	63048350	63049468	+	355	intron (NM_026085, intron 4 of 9)	ID_B1|SINE|B4	8558	NR_152619		Gm16143	predicted gene 16143	cluster_3
Nsd1_12HA_ChIP_mESC_mm10_vs_input_default_peak_15549	chr19	14532853	14533770	+	355	intron (NM_001302950, intron 5 of 18)	L2b|LINE|L2	63902	NM_001302951	ENSMUSG00000024642	Tle4	transducin-like enhancer of split 4	cluster_3
Nsd1_12HA_ChIP_mESC_mm10_vs_input_default_peak_26157	chr6	122761742	122763102	+	355	Intergenic	B4|SINE|B4	-19677	NM_011401	ENSMUSG00000003153	Slc2a3	solute carrier family 2 (facilitated glucose transporter), member 3	cluster_1
Nsd1_12HA_ChIP_mESC_mm10_vs_input_default_peak_9951	chr14	78723248	78724040	+	355	intron (NM_001081336, intron 2 of 29)	B4|SINE|B4	9085	NM_001081336	ENSMUSG00000034731	Dgkh	diacylglycerol kinase, eta	cluster_1
Nsd1_12HA_ChIP_mESC_mm10_vs_input_default_peak_19383	chr3	90288329	90289441	+	355	Intergenic	L1_Mus1|LINE|L1	18736	NR_105979	ENSMUSG00000099199	Mir7012	microRNA 7012	cluster_1
Nsd1_12HA_ChIP_mESC_mm10_vs_input_default_peak_15469	chr19	8716098	8717009	+	355	intron (NM_001161413, intron 1 of 9)	ID_B1|SINE|B4	-2656	NM_008577	ENSMUSG00000010095	Slc3a2	solute carrier family 3 (activators of dibasic and neutral amino acid transport), member 2	cluster_2
Nsd1_12HA_ChIP_mESC_mm10_vs_input_default_peak_6160	chr11	107462078	107464223	+	355	intron (NR_153311, intron 1 of 9)	B2_Mm1t|SINE|B2	7570	NM_001359616	ENSMUSG00000040430	Pitpnc1	phosphatidylinositol transfer protein, cytoplasmic 1	cluster_2
Nsd1_12HA_ChIP_mESC_mm10_vs_input_default_peak_16142	chr19	47578384	47579403	+	355	Intergenic	Intergenic	-1126	NM_001164639	ENSMUSG00000025060	Slk	STE20-like kinase	cluster_3
Nsd1_12HA_ChIP_mESC_mm10_vs_input_default_peak_21591	chr4	133768033	133769855	+	355	Intergenic	Intergenic	-12175	NM_001363070	ENSMUSG00000007880	Arid1a	AT rich interactive domain 1A (SWI-like)	cluster_3
Nsd1_12HA_ChIP_mESC_mm10_vs_input_default_peak_9611	chr14	54229505	54232077	+	355	Intergenic	Intergenic	23138	NM_001113358	ENSMUSG00000022174	Dad1	defender against cell death 1	cluster_2
Nsd1_12HA_ChIP_mESC_mm10_vs_input_default_peak_19886	chr3	127458944	127459699	+	355	intron (NM_001327938, intron 1 of 47)	ID_B1|SINE|B4	39794	NM_001327938	ENSMUSG00000032826	Ank2	ankyrin 2, brain	cluster_3
Nsd1_12HA_ChIP_mESC_mm10_vs_input_default_peak_21422	chr4	132137809	132139181	+	355	intron (NM_013622, intron 1 of 2)	B3|SINE|B2	5991	NM_013622	ENSMUSG00000050511	Oprd1	opioid receptor, delta 1	cluster_2
Nsd1_12HA_ChIP_mESC_mm10_vs_input_default_peak_2401	chr10	61411345	61413440	+	355	Intergenic	MER2|DNA|TcMar-Tigger	-5580	NM_013611	ENSMUSG00000037171	Nodal	nodal	cluster_1
Nsd1_12HA_ChIP_mESC_mm10_vs_input_default_peak_21583	chr4	133652941	133654441	+	355	Intergenic	B2_Mm2|SINE|B2	18956	NM_001145955	ENSMUSG00000043257	Pigv	phosphatidylinositol glycan anchor biosynthesis, class V	cluster_1
Nsd1_12HA_ChIP_mESC_mm10_vs_input_default_peak_30178	chr8	120524657	120525356	+	355	intron (NM_198671, intron 1 of 15)	intron (NM_198671, intron 1 of 15)	-10851	NM_001145897	ENSMUSG00000031822	Gse1	genetic suppressor element 1, coiled-coil protein	cluster_2
Nsd1_12HA_ChIP_mESC_mm10_vs_input_default_peak_19173	chr3	84228770	84229267	+	354	intron (NM_001271726, intron 1 of 11)	tRNA-Gly-GGY|tRNA|tRNA	-8141	NM_030706	ENSMUSG00000027993	Trim2	tripartite motif-containing 2	cluster_3
Nsd1_12HA_ChIP_mESC_mm10_vs_input_default_peak_16746	chr2	32140173	32141808	+	354	Intergenic	MLTR73|LTR|ERV1	-10158	NM_172661	ENSMUSG00000039262	Prrc2b	proline-rich coiled-coil 2B	cluster_2
Nsd1_12HA_ChIP_mESC_mm10_vs_input_default_peak_17941	chr2	154416232	154419785	+	354	Intergenic	B2_Mm2|SINE|B2	-9924	NM_009228	ENSMUSG00000027488	Snta1	syntrophin, acidic 1	cluster_1
Nsd1_12HA_ChIP_mESC_mm10_vs_input_default_peak_1894	chr10	8831848	8833264	+	354	intron (NM_175155, intron 2 of 19)	intron (NM_175155, intron 2 of 19)	53514	NM_175155	ENSMUSG00000015305	Sash1	SAM and SH3 domain containing 1	cluster_2
Nsd1_12HA_ChIP_mESC_mm10_vs_input_default_peak_27227	chr7	30464137	30465635	+	354	intron (NM_019459, intron 11 of 29)	B3|SINE|B2	705	NR_004443	ENSMUSG00000087009	Nphs1os	nephrosis 1 homolog, nephrin, opposite strand	cluster_1
Nsd1_12HA_ChIP_mESC_mm10_vs_input_default_peak_32094	chr9	118391276	118392040	+	354	Intergenic	B1_Mus2|SINE|Alu	-38181	NR_040716	ENSMUSG00000111843	4933432G23Rik	RIKEN cDNA 4933432G23 gene	cluster_3
Nsd1_12HA_ChIP_mESC_mm10_vs_input_default_peak_24890	chr5	150806672	150807237	+	354	intron (NM_175310, intron 34 of 34)	B1_Mm|SINE|Alu	133127	NM_001346503	ENSMUSG00000034021	Pds5b	PDS5 cohesin associated factor B	cluster_3
Nsd1_12HA_ChIP_mESC_mm10_vs_input_default_peak_805	chr1	92432811	92434011	+	354	Intergenic	Intergenic	31131	NR_105865	ENSMUSG00000098288	Mir6900	microRNA 6900	cluster_2
Nsd1_12HA_ChIP_mESC_mm10_vs_input_default_peak_16673	chr2	31093428	31095300	+	354	intron (NM_001038700, intron 4 of 14)	intron (NM_001038700, intron 4 of 14)	2136	NM_001177650	ENSMUSG00000075415	Fnbp1	formin binding protein 1	cluster_2
Nsd1_12HA_ChIP_mESC_mm10_vs_input_default_peak_5764	chr11	100656825	100657531	+	354	Intergenic	B1_Mus1|SINE|Alu	-6485	NM_177790	ENSMUSG00000014198	Zfp385c	zinc finger protein 385C	cluster_3
Nsd1_12HA_ChIP_mESC_mm10_vs_input_default_peak_7418	chr12	82452500	82453541	+	354	Intergenic	Intergenic	141671	NM_172579	ENSMUSG00000042700	Sipa1l1	signal-induced proliferation-associated 1 like 1	cluster_3
Nsd1_12HA_ChIP_mESC_mm10_vs_input_default_peak_19401	chr3	90443926	90444811	+	354	Intergenic	B1_Mus1|SINE|Alu	-10732	NM_178876	ENSMUSG00000027933	Ints3	integrator complex subunit 3	cluster_1
Nsd1_12HA_ChIP_mESC_mm10_vs_input_default_peak_10722	chr15	78847980	78848837	+	354	intron (NM_027219, intron 2 of 2)	B1_Mm|SINE|Alu	5761	NM_027219	ENSMUSG00000049521	Cdc42ep1	CDC42 effector protein (Rho GTPase binding) 1	cluster_2
Nsd1_12HA_ChIP_mESC_mm10_vs_input_default_peak_20695	chr4	98724744	98726110	+	354	Intergenic	Intergenic	-1327	NM_001081202	ENSMUSG00000087166	L1td1	LINE-1 type transposase domain containing 1	cluster_1
Nsd1_12HA_ChIP_mESC_mm10_vs_input_default_peak_29120	chr8	70001677	70005056	+	354	Intergenic	Intergenic	-6982	NM_001286450	ENSMUSG00000036180	Gatad2a	GATA zinc finger domain containing 2A	cluster_2
Nsd1_12HA_ChIP_mESC_mm10_vs_input_default_peak_6	chr1	4766779	4768044	+	354	Intergenic	B1_Mus1|SINE|Alu	18315	NR_033530	ENSMUSG00000033845	Mrpl15	mitochondrial ribosomal protein L15	cluster_3
Nsd1_12HA_ChIP_mESC_mm10_vs_input_default_peak_23929	chr5	122503644	122504766	+	353	Intergenic	Intergenic	-1980	NR_027838	ENSMUSG00000029467	Atp2a2	ATPase, Ca++ transporting, cardiac muscle, slow twitch 2	cluster_2
Nsd1_12HA_ChIP_mESC_mm10_vs_input_default_peak_13134	chr17	29439217	29440613	+	353	Intergenic	Intergenic	-50870	NM_008842	ENSMUSG00000024014	Pim1	proviral integration site 1	cluster_2
Nsd1_12HA_ChIP_mESC_mm10_vs_input_default_peak_24797	chr5	146986747	146987661	+	353	Intergenic	Intergenic	-23349	NM_001359467	ENSMUSG00000016510	Mtif3	mitochondrial translational initiation factor 3	cluster_3
Nsd1_12HA_ChIP_mESC_mm10_vs_input_default_peak_32124	chr9	119413344	119414164	+	353	intron (NM_007397, intron 1 of 9)	MurERV4-int|LTR|ERVK	11576	NM_007397	ENSMUSG00000061393	Acvr2b	activin receptor IIB	cluster_3
Nsd1_12HA_ChIP_mESC_mm10_vs_input_default_peak_21393	chr4	130649529	130651888	+	353	Intergenic	B1_Mur4|SINE|Alu	-12613	NM_001159606	ENSMUSG00000028580	Pum1	pumilio RNA-binding family member 1	cluster_2
Nsd1_12HA_ChIP_mESC_mm10_vs_input_default_peak_16	chr1	4852455	4854238	+	352	Intergenic	polypurine|Low_complexity|Low_complexity	-4348	NM_011541	ENSMUSG00000033813	Tcea1	transcription elongation factor A (SII) 1	cluster_1
Nsd1_12HA_ChIP_mESC_mm10_vs_input_default_peak_11649	chr16	10969920	10970590	+	352	intron (NM_019980, intron 1 of 3)	PB1D10|SINE|Alu	22866	NM_019980	ENSMUSG00000022500	Litaf	LPS-induced TN factor	cluster_3
Nsd1_12HA_ChIP_mESC_mm10_vs_input_default_peak_27677	chr7	79390334	79391811	+	352	Intergenic	B1_Mm|SINE|Alu	-1266	NM_145946	ENSMUSG00000039187	Fanci	Fanconi anemia, complementation group I	cluster_1
Nsd1_12HA_ChIP_mESC_mm10_vs_input_default_peak_6984	chr12	51737071	51737731	+	351	intron (NM_001329699, intron 5 of 5)	B1_Mus2|SINE|Alu	-45487	NM_052973	ENSMUSG00000020954	Strn3	striatin, calmodulin binding protein 3	cluster_3
Nsd1_12HA_ChIP_mESC_mm10_vs_input_default_peak_14549	chr18	35724743	35725340	+	351	Intergenic	(TTTG)n|Simple_repeat|Simple_repeat	-1948	NM_001033168	ENSMUSG00000073598	1700066B19Rik	RIKEN cDNA 1700066B19 gene	cluster_3
Nsd1_12HA_ChIP_mESC_mm10_vs_input_default_peak_11689	chr16	13117461	13119877	+	350	intron (NM_015769, intron 2 of 10)	RLTR25A|LTR|ERVK	8933	NM_015769	ENSMUSG00000022545	Ercc4	excision repair cross-complementing rodent repair deficiency, complementation group 4	cluster_2
Nsd1_12HA_ChIP_mESC_mm10_vs_input_default_peak_32623	chrX	157579333	157579986	+	350	intron (NM_172307, intron 3 of 10)	ORR1A2|LTR|ERVL-MaLR	-10674	NM_001098723	ENSMUSG00000091736	Yy2	Yy2 transcription factor	cluster_3
Nsd1_12HA_ChIP_mESC_mm10_vs_input_default_peak_21305	chr4	129374976	129376111	+	350	intron (NM_028603, intron 1 of 4)	MLT1A1|LTR|ERVL-MaLR	2485	NM_028603	ENSMUSG00000028807	Zbtb8a	zinc finger and BTB domain containing 8a	cluster_1
Nsd1_12HA_ChIP_mESC_mm10_vs_input_default_peak_17237	chr2	75767552	75768449	+	350	Intergenic	ID_B1|SINE|B4	-63337	NR_132727	ENSMUSG00000015839	Nfe2l2	nuclear factor, erythroid derived 2, like 2	cluster_3
Nsd1_12HA_ChIP_mESC_mm10_vs_input_default_peak_15954	chr19	44260514	44261024	+	350	Intergenic	B2_Mm2|SINE|B2	-32907	NM_009128	ENSMUSG00000025203	Scd2	stearoyl-Coenzyme A desaturase 2	cluster_2
Nsd1_12HA_ChIP_mESC_mm10_vs_input_default_peak_29945	chr8	111299444	111300168	+	350	intron (NM_146218, intron 1 of 12)	CpG	416	NM_146218	ENSMUSG00000033596	Rfwd3	ring finger and WD repeat domain 3	cluster_2
Nsd1_12HA_ChIP_mESC_mm10_vs_input_default_peak_1918	chr10	12791953	12793656	+	350	intron (NM_011682, intron 1 of 73)	intron (NM_011682, intron 1 of 73)	68931	NM_011682	ENSMUSG00000019820	Utrn	utrophin	cluster_2
Nsd1_12HA_ChIP_mESC_mm10_vs_input_default_peak_13709	chr17	47944933	47945755	+	350	Intergenic	PB1D11|SINE|Alu	-20712	NM_001110825	ENSMUSG00000023991	Foxp4	forkhead box P4	cluster_3
Nsd1_12HA_ChIP_mESC_mm10_vs_input_default_peak_8357	chr13	44668684	44672373	+	350	Intergenic	Intergenic	-60246	NM_021878	ENSMUSG00000038518	Jarid2	jumonji, AT rich interactive domain 2	cluster_1
Nsd1_12HA_ChIP_mESC_mm10_vs_input_default_peak_4536	chr11	63955670	63957107	+	350	Intergenic	Intergenic	-7838	NR_131111	ENSMUSG00000086359	9630013K17Rik	RIKEN cDNA 9630013K17 gene	cluster_2
Nsd1_12HA_ChIP_mESC_mm10_vs_input_default_peak_5855	chr11	102237462	102238199	+	350	Intergenic	Intergenic	-7658	NM_001284248	ENSMUSG00000008855	Hdac5	histone deacetylase 5	cluster_3
Nsd1_12HA_ChIP_mESC_mm10_vs_input_default_peak_23623	chr5	115201863	115203955	+	350	Intergenic	RSINE1|SINE|B4	-8528	NM_001310712	ENSMUSG00000029544	Cabp1	calcium binding protein 1	cluster_2
Nsd1_12HA_ChIP_mESC_mm10_vs_input_default_peak_1427	chr1	161140415	161141161	+	350	Intergenic	B1_Mus2|SINE|Alu	-1909	NM_001368766	ENSMUSG00000044835	Ankrd45	ankyrin repeat domain 45	cluster_3
Nsd1_12HA_ChIP_mESC_mm10_vs_input_default_peak_6508	chr11	117629465	117630901	+	350	Intergenic	B3A|SINE|B2	18936	NR_015489		2900041M22Rik	RIKEN cDNA 2900041M22 gene	cluster_2
Nsd1_12HA_ChIP_mESC_mm10_vs_input_default_peak_4172	chr11	52227457	52228467	+	350	Intergenic	Intergenic	-4033	NM_011543	ENSMUSG00000036309	Skp1a	S-phase kinase-associated protein 1A	cluster_1
Nsd1_12HA_ChIP_mESC_mm10_vs_input_default_peak_16789	chr2	32654635	32656849	+	350	intron (NM_001146348, intron 1 of 14)	intron (NM_001146348, intron 1 of 14)	3413	NR_035479	ENSMUSG00000093336	Mir1954	microRNA 1954	cluster_2
Nsd1_12HA_ChIP_mESC_mm10_vs_input_default_peak_25082	chr6	34399407	34400277	+	350	Intergenic	Intergenic	-12520	NM_009731	ENSMUSG00000052131	Akr1b7	aldo-keto reductase family 1, member B7	cluster_3
Nsd1_12HA_ChIP_mESC_mm10_vs_input_default_peak_22431	chr4	151164663	151165297	+	350	intron (NM_001081557, intron 6 of 23)	intron (NM_001081557, intron 6 of 23)	75410	NM_001308446	ENSMUSG00000078491	Gm13090	predicted gene 13090	cluster_3
Nsd1_12HA_ChIP_mESC_mm10_vs_input_default_peak_25984	chr6	115865356	115865962	+	350	intron (NM_031177, intron 3 of 28)	intron (NM_031177, intron 3 of 28)	12131	NM_001167763	ENSMUSG00000030323	Ift122	intraflagellar transport 122	cluster_3
Nsd1_12HA_ChIP_mESC_mm10_vs_input_default_peak_15758	chr19	32724303	32725935	+	350	Intergenic	Lx5b|LINE|L1	-12821	NM_026487	ENSMUSG00000013662	Atad1	ATPase family, AAA domain containing 1	cluster_2
Nsd1_12HA_ChIP_mESC_mm10_vs_input_default_peak_21338	chr4	129794108	129795264	+	350	Intergenic	URR1A|DNA|hAT-Charlie	-25793	NM_008974	ENSMUSG00000028788	Ptp4a2	protein tyrosine phosphatase 4a2	cluster_3
Nsd1_12HA_ChIP_mESC_mm10_vs_input_default_peak_3041	chr10	93213101	93213947	+	350	intron (NM_146239, intron 3 of 16)	intron (NM_146239, intron 3 of 16)	50739	NR_035452	ENSMUSG00000089214	Mir1931	microRNA 1931	cluster_3
Nsd1_12HA_ChIP_mESC_mm10_vs_input_default_peak_21034	chr4	119405863	119406517	+	350	intron (NM_029286, intron 1 of 14)	B1_Mus1|SINE|Alu	9331	NM_029286	ENSMUSG00000028637	Ccdc30	coiled-coil domain containing 30	cluster_3
Nsd1_12HA_ChIP_mESC_mm10_vs_input_default_peak_11793	chr16	17216631	17222297	+	350	Intergenic	B1_Mur2|SINE|Alu	11329	NM_001033338	ENSMUSG00000071636	Rimbp3	RIMS binding protein 3	cluster_2
Nsd1_12HA_ChIP_mESC_mm10_vs_input_default_peak_22680	chr5	24086272	24086901	+	350	Intergenic	B1_Mm|SINE|Alu	-14004	NM_001161800	ENSMUSG00000028986	Klhl7	kelch-like 7	cluster_3
Nsd1_12HA_ChIP_mESC_mm10_vs_input_default_peak_11828	chr16	18375495	18376706	+	350	intron (NM_033474, intron 2 of 18)	PB1|SINE|Alu	-4683	NM_001272030	ENSMUSG00000000325	Arvcf	armadillo repeat gene deleted in velocardiofacial syndrome	cluster_3
Nsd1_12HA_ChIP_mESC_mm10_vs_input_default_peak_31526	chr9	82830014	82830777	+	350	intron (NM_001168240, intron 1 of 2)	intron (NM_001168240, intron 1 of 2)	589	NM_001168240	ENSMUSG00000032251	Irak1bp1	interleukin-1 receptor-associated kinase 1 binding protein 1	cluster_3
Nsd1_12HA_ChIP_mESC_mm10_vs_input_default_peak_3164	chr10	111143361	111145331	+	350	Intergenic	Intergenic	-20456	NM_001003717	ENSMUSG00000020189	Osbpl8	oxysterol binding protein-like 8	cluster_3
Nsd1_12HA_ChIP_mESC_mm10_vs_input_default_peak_1774	chr1	191813398	191813989	+	350	Intergenic	PB1D10|SINE|Alu	-7780	NM_010892	ENSMUSG00000026622	Nek2	NIMA (never in mitosis gene a)-related expressed kinase 2	cluster_3
Nsd1_12HA_ChIP_mESC_mm10_vs_input_default_peak_4508	chr11	62583002	62583962	+	350	intron (NM_011706, intron 5 of 15)	B2_Mm2|SINE|B2	8996	NM_011706	ENSMUSG00000018507	Trpv2	transient receptor potential cation channel, subfamily V, member 2	cluster_3
Nsd1_12HA_ChIP_mESC_mm10_vs_input_default_peak_10030	chr14	99323043	99323688	+	350	Intergenic	PB1D10|SINE|Alu	24674	NM_009769	ENSMUSG00000005148	Klf5	Kruppel-like factor 5	cluster_2
Nsd1_12HA_ChIP_mESC_mm10_vs_input_default_peak_7389	chr12	80612571	80613985	+	350	Intergenic	Intergenic	30833	NM_007951	ENSMUSG00000021131	Erh	ERH mRNA splicing and mitosis factor	cluster_3
Nsd1_12HA_ChIP_mESC_mm10_vs_input_default_peak_1238	chr1	139514490	139515137	+	350	intron (NM_031164, intron 8 of 11)	intron (NM_031164, intron 8 of 11)	13106	NM_031164	ENSMUSG00000026368	F13b	coagulation factor XIII, beta subunit	cluster_3
Nsd1_12HA_ChIP_mESC_mm10_vs_input_default_peak_4164	chr11	52044548	52045079	+	350	intron (NM_001166654, intron 13 of 13)	B3|SINE|B2	40592	NM_001166656	ENSMUSG00000020389	Cdkl3	cyclin-dependent kinase-like 3	cluster_3
Nsd1_12HA_ChIP_mESC_mm10_vs_input_default_peak_10453	chr15	51999477	52000495	+	350	Intergenic	Intergenic	-8226	NM_009009	ENSMUSG00000022314	Rad21	RAD21 cohesin complex component	cluster_2
Nsd1_12HA_ChIP_mESC_mm10_vs_input_default_peak_23189	chr5	77236494	77237126	+	350	Intergenic	RLTR41|LTR|ERV1	-25339	NM_001289768	ENSMUSG00000053030	Spink2	serine peptidase inhibitor, Kazal type 2	cluster_2
Nsd1_12HA_ChIP_mESC_mm10_vs_input_default_peak_31461	chr9	78046078	78047439	+	350	Intergenic	Intergenic	-5200	NM_008103	ENSMUSG00000023333	Gcm1	glial cells missing homolog 1	cluster_2
Nsd1_12HA_ChIP_mESC_mm10_vs_input_default_peak_21036	chr4	119445044	119446053	+	350	intron (NM_001014900, intron 5 of 7)	intron (NM_001014900, intron 5 of 7)	22864	NM_001014900	ENSMUSG00000070806	Zmynd12	zinc finger, MYND domain containing 12	cluster_3
Nsd1_12HA_ChIP_mESC_mm10_vs_input_default_peak_10198	chr15	8089233	8090518	+	350	intron (NM_001081402, intron 3 of 17)	B1_Mm|SINE|Alu	9334	NM_001358788	ENSMUSG00000039828	Wdr70	WD repeat domain 70	cluster_2
Nsd1_12HA_ChIP_mESC_mm10_vs_input_default_peak_19366	chr3	89982985	89983750	+	350	Intergenic	B1_Mm|SINE|Alu	14736	NM_001310681	ENSMUSG00000027944	Hax1	HCLS1 associated X-1	cluster_3
Nsd1_12HA_ChIP_mESC_mm10_vs_input_default_peak_27589	chr7	65880049	65880761	+	350	intron (NM_011048, intron 1 of 21)	B1_Mus1|SINE|Alu	18269	NM_001291184	ENSMUSG00000030513	Pcsk6	proprotein convertase subtilisin/kexin type 6	cluster_3
Nsd1_12HA_ChIP_mESC_mm10_vs_input_default_peak_27140	chr7	28963383	28966081	+	350	Intergenic	Intergenic	-2400	NM_001360550	ENSMUSG00000054808	Actn4	actinin alpha 4	cluster_2
Nsd1_12HA_ChIP_mESC_mm10_vs_input_default_peak_8339	chr13	44535666	44536613	+	350	Intergenic	B1_Mm|SINE|Alu	96412	NR_045489	ENSMUSG00000098144	1700029N11Rik	RIKEN cDNA 1700029N11 gene	cluster_3
Nsd1_12HA_ChIP_mESC_mm10_vs_input_default_peak_4322	chr11	57797633	57798776	+	348	intron (NR_131042, intron 1 of 3)	B1_Mus1|SINE|Alu	3263	NR_131042	ENSMUSG00000087165	2010001A14Rik	RIKEN cDNA 2010001A14 gene	cluster_1
Nsd1_12HA_ChIP_mESC_mm10_vs_input_default_peak_21157	chr4	125135787	125137905	+	348	Intergenic	Intergenic	-8965	NM_153159	ENSMUSG00000042677	Zc3h12a	zinc finger CCCH type containing 12A	cluster_2
Nsd1_12HA_ChIP_mESC_mm10_vs_input_default_peak_14605	chr18	36533924	36534815	+	348	intron (NM_172830, intron 13 of 20)	B1F|SINE|Alu	6217	NM_001271545	ENSMUSG00000024485	Slc4a9	solute carrier family 4, sodium bicarbonate cotransporter, member 9	cluster_3
Nsd1_12HA_ChIP_mESC_mm10_vs_input_default_peak_9212	chr14	21458328	21458810	+	348	Intergenic	B4|SINE|B4	-41201	NM_001205241	ENSMUSG00000021767	Kat6b	K(lysine) acetyltransferase 6B	cluster_3
Nsd1_12HA_ChIP_mESC_mm10_vs_input_default_peak_25806	chr6	97045790	97046686	+	348	intron (NM_177233, intron 1 of 5)	intron (NM_177233, intron 1 of 5)	14173	NM_177233	ENSMUSG00000046500	Tafa4	TAFA chemokine like family member 4	cluster_3
Nsd1_12HA_ChIP_mESC_mm10_vs_input_default_peak_14798	chr18	56683876	56685199	+	347	Intergenic	B1_Mur4|SINE|Alu	-23276	NM_010721	ENSMUSG00000024590	Lmnb1	lamin B1	cluster_2
Nsd1_12HA_ChIP_mESC_mm10_vs_input_default_peak_30442	chr9	14680682	14681378	+	347	Intergenic	ID_B1|SINE|B4	18008	NR_152172	ENSMUSG00000111085	Gm7607	predicted gene 7607	cluster_2
Nsd1_12HA_ChIP_mESC_mm10_vs_input_default_peak_27176	chr7	29420268	29420788	+	347	intron (NM_001081028, intron 3 of 22)	PB1D9|SINE|Alu	84932	NM_001081028	ENSMUSG00000030583	Sipa1l3	signal-induced proliferation-associated 1 like 3	cluster_2
Nsd1_12HA_ChIP_mESC_mm10_vs_input_default_peak_14142	chr17	84241081	84241701	+	347	intron (NM_183021, intron 31 of 37)	B1_Mm|SINE|Alu	-53444	NM_001001806	ENSMUSG00000045817	Zfp36l2	zinc finger protein 36, C3H type-like 2	cluster_3
Nsd1_12HA_ChIP_mESC_mm10_vs_input_default_peak_2524	chr10	63360927	63362533	+	347	Intergenic	B1_Mur3|SINE|Alu	-20713	NM_001253685	ENSMUSG00000036764	Dnajc12	DnaJ heat shock protein family (Hsp40) member C12	cluster_2
Nsd1_12HA_ChIP_mESC_mm10_vs_input_default_peak_31254	chr9	65682204	65683275	+	347	intron (NM_001301307, intron 1 of 4)	intron (NM_001301307, intron 1 of 4)	6191	NM_001301307	ENSMUSG00000040652	Oaz2	ornithine decarboxylase antizyme 2	cluster_2
Nsd1_12HA_ChIP_mESC_mm10_vs_input_default_peak_197	chr1	33863913	33864522	+	347	intron (NM_177235, intron 4 of 6)	B1_Mus1|SINE|Alu	-25303	NM_001161816		Gm15455	predicted gene 15455	cluster_3
Nsd1_12HA_ChIP_mESC_mm10_vs_input_default_peak_9022	chr13	111904161	111905179	+	347	Intergenic	(T)n|Simple_repeat|Simple_repeat	36734	NR_130345	ENSMUSG00000086111	Gm15326	predicted gene 15326	cluster_3
Nsd1_12HA_ChIP_mESC_mm10_vs_input_default_peak_6524	chr11	117869579	117870623	+	347	intron (NM_027919, intron 4 of 6)	intron (NM_027919, intron 4 of 6)	3425	NM_027919	ENSMUSG00000017713	Tha1	threonine aldolase 1	cluster_2
Nsd1_12HA_ChIP_mESC_mm10_vs_input_default_peak_21676	chr4	134557050	134557923	+	347	Intergenic	L1MB8|LINE|L1	-5320	NM_029100	ENSMUSG00000050989	Selenon	selenoprotein N	cluster_3
Nsd1_12HA_ChIP_mESC_mm10_vs_input_default_peak_15160	chr19	3536405	3538178	+	347	intron (NM_001164159, intron 1 of 21)	B1_Mus2|SINE|Alu	38458	NM_001164159	ENSMUSG00000024908	Ppp6r3	protein phosphatase 6, regulatory subunit 3	cluster_2
Nsd1_12HA_ChIP_mESC_mm10_vs_input_default_peak_24807	chr5	147358976	147359704	+	347	intron (NM_010229, intron 9 of 23)	PB1D10|SINE|Alu	-36900	NM_001039678	ENSMUSG00000075543	Urad	ureidoimidazoline (2-oxo-4-hydroxy-4-carboxy-5) decarboxylase	cluster_3
Nsd1_12HA_ChIP_mESC_mm10_vs_input_default_peak_29309	chr8	78486318	78487522	+	347	Intergenic	Intergenic	21648	NM_001358975	ENSMUSG00000037070	Rbmxl1	RNA binding motif protein, X-linked like-1	cluster_3
Nsd1_12HA_ChIP_mESC_mm10_vs_input_default_peak_31996	chr9	114393691	114394867	+	347	Intergenic	B2_Mm2|SINE|B2	-3567	NM_019922	ENSMUSG00000032431	Crtap	cartilage associated protein	cluster_2
Nsd1_12HA_ChIP_mESC_mm10_vs_input_default_peak_26107	chr6	122355327	122356401	+	347	Intergenic	A-rich|Low_complexity|Low_complexity	-15637	NM_001271579	ENSMUSG00000040669	Phc1	polyhomeotic 1	cluster_2
Nsd1_12HA_ChIP_mESC_mm10_vs_input_default_peak_25437	chr6	65018688	65020563	+	347	Intergenic	RMER5|LTR|ERV1	-22966	NM_001355250	ENSMUSG00000029920	Smarcad1	SWI/SNF-related, matrix-associated actin-dependent regulator of chromatin, subfamily a, containing DEAD/H box 1	cluster_1
Nsd1_12HA_ChIP_mESC_mm10_vs_input_default_peak_4914	chr11	77738054	77739353	+	347	Intergenic	B3A|SINE|B2	-13410	NM_001313933	ENSMUSG00000000724	Cryba1	crystallin, beta A1	cluster_3
Nsd1_12HA_ChIP_mESC_mm10_vs_input_default_peak_23434	chr5	108677803	108678611	+	347	intron (NM_008325, intron 3 of 14)	intron (NM_008325, intron 3 of 14)	-2842	NM_174870	ENSMUSG00000046959	Slc26a1	solute carrier family 26 (sulfate transporter), member 1	cluster_3
Nsd1_12HA_ChIP_mESC_mm10_vs_input_default_peak_18611	chr2	170838165	170839302	+	345	intron (NM_029761, intron 5 of 7)	ID_B1|SINE|B4	106926	NM_029761	ENSMUSG00000027560	Dok5	docking protein 5	cluster_3
Nsd1_12HA_ChIP_mESC_mm10_vs_input_default_peak_18937	chr3	31055137	31057358	+	345	Intergenic	Lx8|LINE|L1	17281	NR_105975	ENSMUSG00000098890	Mir7008	microRNA 7008	cluster_2
Nsd1_12HA_ChIP_mESC_mm10_vs_input_default_peak_30612	chr9	22054100	22054579	+	345	Intergenic	B1_Mm|SINE|Alu	-2316	NM_010487	ENSMUSG00000003410	Elavl3	ELAV like RNA binding protein 3	cluster_2
Nsd1_12HA_ChIP_mESC_mm10_vs_input_default_peak_2656	chr10	75853222	75854055	+	344	Intergenic	Intergenic	6639	NM_010798	ENSMUSG00000033307	Mif	macrophage migration inhibitory factor (glycosylation-inhibiting factor)	cluster_2
Nsd1_12HA_ChIP_mESC_mm10_vs_input_default_peak_22775	chr5	30469111	30470594	+	344	intron (NM_029285, intron 1 of 3)	MER63D|DNA|hAT-Blackjack	3775	NM_029285	ENSMUSG00000029182	1700001C02Rik	RIKEN cDNA 1700001C02 gene	cluster_2
Nsd1_12HA_ChIP_mESC_mm10_vs_input_default_peak_2232	chr10	44368814	44369517	+	344	Intergenic	B3|SINE|B2	9489	NR_035450	ENSMUSG00000089260	Mir1929	microRNA 1929	cluster_3
Nsd1_12HA_ChIP_mESC_mm10_vs_input_default_peak_30539	chr9	21455836	21457785	+	344	intron (NM_001039520, intron 1 of 20)	intron (NM_001039520, intron 1 of 20)	31902	NM_001253893	ENSMUSG00000033335	Dnm2	dynamin 2	cluster_2
Nsd1_12HA_ChIP_mESC_mm10_vs_input_default_peak_28544	chr7	141147864	141148770	+	344	intron (NM_013782, intron 4 of 11)	intron (NM_013782, intron 4 of 11)	17031	NM_013782	ENSMUSG00000025495	Ptdss2	phosphatidylserine synthase 2	cluster_2
Nsd1_12HA_ChIP_mESC_mm10_vs_input_default_peak_11567	chr16	8573879	8574578	+	344	intron (NM_172961, intron 2 of 15)	B1F1|SINE|Alu	60799	NM_172961	ENSMUSG00000057880	Abat	4-aminobutyrate aminotransferase	cluster_3
Nsd1_12HA_ChIP_mESC_mm10_vs_input_default_peak_28520	chr7	140959395	140962280	+	344	Intergenic	Intergenic	-4876	NM_030694	ENSMUSG00000060591	Ifitm2	interferon induced transmembrane protein 2	cluster_2
Nsd1_12HA_ChIP_mESC_mm10_vs_input_default_peak_7971	chr13	9630020	9630824	+	344	intron (NM_001081426, intron 29 of 36)	RLTR9E|LTR|ERVK	133388	NM_001347476	ENSMUSG00000021156	Zmynd11	zinc finger, MYND domain containing 11	cluster_3
Nsd1_12HA_ChIP_mESC_mm10_vs_input_default_peak_28588	chr7	143118838	143119457	+	344	intron (NM_008434, intron 1 of 15)	B1_Mm|SINE|Alu	11893	NM_008434	ENSMUSG00000009545	Kcnq1	potassium voltage-gated channel, subfamily Q, member 1	cluster_2
Nsd1_12HA_ChIP_mESC_mm10_vs_input_default_peak_26029	chr6	119453018	119453581	+	344	intron (NM_009525, intron 1 of 4)	B1_Mus1|SINE|Alu	-3913	NM_001271757	ENSMUSG00000030170	Wnt5b	wingless-type MMTV integration site family, member 5B	cluster_3
Nsd1_12HA_ChIP_mESC_mm10_vs_input_default_peak_16979	chr2	57234566	57235460	+	344	Intergenic	Intergenic	-2665	NM_001145820	ENSMUSG00000026827	Gpd2	glycerol phosphate dehydrogenase 2, mitochondrial	cluster_1
Nsd1_12HA_ChIP_mESC_mm10_vs_input_default_peak_15691	chr19	25492786	25494046	+	344	Intergenic	Intergenic	-12290	NM_015826	ENSMUSG00000024837	Dmrt1	doublesex and mab-3 related transcription factor 1	cluster_2
Nsd1_12HA_ChIP_mESC_mm10_vs_input_default_peak_24225	chr5	134311536	134312177	+	344	intron (NM_001359064, intron 1 of 34)	B1_Mus2|SINE|Alu	542	NM_001359067	ENSMUSG00000060261	Gtf2i	general transcription factor II I	cluster_1
Nsd1_12HA_ChIP_mESC_mm10_vs_input_default_peak_30475	chr9	20977094	20980098	+	344	Intergenic	ZP3AR|Satellite|Satellite	-1803	NM_010333	ENSMUSG00000043895	S1pr2	sphingosine-1-phosphate receptor 2	cluster_2
Nsd1_12HA_ChIP_mESC_mm10_vs_input_default_peak_26240	chr6	125353753	125354384	+	344	intron (NM_011609, intron 1 of 9)	intron (NM_011609, intron 1 of 9)	4345	NM_011609	ENSMUSG00000030341	Tnfrsf1a	tumor necrosis factor receptor superfamily, member 1a	cluster_2
Nsd1_12HA_ChIP_mESC_mm10_vs_input_default_peak_21316	chr4	129499387	129500336	+	344	Intergenic	Intergenic	8671	NM_001085491	ENSMUSG00000078554	Fam229a	family with sequence similarity 229, member A	cluster_2
Nsd1_12HA_ChIP_mESC_mm10_vs_input_default_peak_10432	chr15	39769415	39769937	+	344	intron (NM_022722, intron 9 of 9)	B1F2|SINE|Alu	23746	NM_029422	ENSMUSG00000022303	Dcstamp	dendrocyte expressed seven transmembrane protein	cluster_2
Nsd1_12HA_ChIP_mESC_mm10_vs_input_default_peak_27451	chr7	45114163	45115288	+	344	Intergenic	(CCTG)n|Simple_repeat|Simple_repeat	-7032	NR_029560	ENSMUSG00000065495	Mir150	microRNA 150	cluster_2
Nsd1_12HA_ChIP_mESC_mm10_vs_input_default_peak_21528	chr4	133120329	133121157	+	343	Intergenic	MIRb|SINE|MIR	-9890	NM_153423	ENSMUSG00000028868	Wasf2	WAS protein family, member 2	cluster_2
Nsd1_12HA_ChIP_mESC_mm10_vs_input_default_peak_17144	chr2	71502900	71504664	+	343	intron (NM_025633, intron 1 of 9)	intron (NM_025633, intron 1 of 9)	-25663	NM_010053	ENSMUSG00000041911	Dlx1	distal-less homeobox 1	cluster_3
Nsd1_12HA_ChIP_mESC_mm10_vs_input_default_peak_19494	chr3	95633125	95634044	+	342	Intergenic	Intergenic	8604	NM_001026212	ENSMUSG00000038619	Ensa	endosulfine alpha	cluster_2
Nsd1_12HA_ChIP_mESC_mm10_vs_input_default_peak_15547	chr19	12730449	12731401	+	342	Intergenic	Intergenic	34707	NM_170786	ENSMUSG00000079415	Cntf	ciliary neurotrophic factor	cluster_3
Nsd1_12HA_ChIP_mESC_mm10_vs_input_default_peak_1306	chr1	153055495	153056211	+	342	intron (NM_175460, intron 1 of 10)	intron (NM_175460, intron 1 of 10)	100752	NM_175460	ENSMUSG00000042751	Nmnat2	nicotinamide nucleotide adenylyltransferase 2	cluster_3
Nsd1_12HA_ChIP_mESC_mm10_vs_input_default_peak_22915	chr5	43921942	43922664	+	342	Intergenic	B1_Mus1|SINE|Alu	53494	NM_007646	ENSMUSG00000029084	Cd38	CD38 antigen	cluster_3
Nsd1_12HA_ChIP_mESC_mm10_vs_input_default_peak_17890	chr2	152995359	152995919	+	342	intron (NM_001083618, intron 10 of 14)	B1_Mus1|SINE|Alu	19744	NM_178939	ENSMUSG00000027472	Pdrg1	p53 and DNA damage regulated 1	cluster_3
Nsd1_12HA_ChIP_mESC_mm10_vs_input_default_peak_889	chr1	119494069	119494622	+	342	intron (NM_022327, intron 1 of 4)	intron (NM_022327, intron 1 of 4)	10437	NM_022327	ENSMUSG00000004451	Ralb	v-ral simian leukemia viral oncogene B	cluster_3
Nsd1_12HA_ChIP_mESC_mm10_vs_input_default_peak_1846	chr10	4364722	4366348	+	342	Intergenic	Intergenic	21940	NM_001359811	ENSMUSG00000075327	Zbtb2	zinc finger and BTB domain containing 2	cluster_3
Nsd1_12HA_ChIP_mESC_mm10_vs_input_default_peak_11558	chr16	8524781	8525872	+	342	intron (NM_172961, intron 1 of 15)	B1_Mur2|SINE|Alu	11897	NM_172961	ENSMUSG00000057880	Abat	4-aminobutyrate aminotransferase	cluster_3
Nsd1_12HA_ChIP_mESC_mm10_vs_input_default_peak_13619	chr17	46855624	46857409	+	342	Intergenic	CpG	-25103	NM_001100452	ENSMUSG00000036568	Bicral	BRD4 interacting chromatin remodeling complex associated protein like	cluster_2
Nsd1_12HA_ChIP_mESC_mm10_vs_input_default_peak_20662	chr4	86542962	86543740	+	342	intron (NM_001081096, intron 1 of 3)	ID_B1|SINE|B4	14952	NM_001081096	ENSMUSG00000028492	Saxo1	stabilizer of axonemal microtubules 1	cluster_3
Nsd1_12HA_ChIP_mESC_mm10_vs_input_default_peak_9375	chr14	31554997	31556088	+	342	intron (NM_009937, intron 1 of 16)	B1_Mus1|SINE|Alu	21841	NM_009937	ENSMUSG00000057606	Colq	collagen-like tail subunit (single strand of homotrimer) of asymmetric acetylcholinesterase	cluster_3
Nsd1_12HA_ChIP_mESC_mm10_vs_input_default_peak_16090	chr19	46960593	46961301	+	342	intron (NM_001164363, intron 1 of 17)	intron (NM_001164363, intron 1 of 17)	1404	NR_028353	ENSMUSG00000025041	Nt5c2	5'-nucleotidase, cytosolic II	cluster_2
Nsd1_12HA_ChIP_mESC_mm10_vs_input_default_peak_68	chr1	9767902	9768894	+	342	intron (NR_040462, intron 2 of 3)	intron (NR_040462, intron 2 of 3)	-20016	NM_173443	ENSMUSG00000045210	Vcpip1	valosin containing protein (p97)/p47 complex interacting protein 1	cluster_3
Nsd1_12HA_ChIP_mESC_mm10_vs_input_default_peak_12303	chr16	48280589	48282985	+	342	Intergenic	Intergenic	-1948	NM_028610	ENSMUSG00000058550	Dppa4	developmental pluripotency associated 4	cluster_1
Nsd1_12HA_ChIP_mESC_mm10_vs_input_default_peak_5445	chr11	96020690	96021522	+	342	Intergenic	Intergenic	-3439	NM_008119	ENSMUSG00000014351	Gip	gastric inhibitory polypeptide	cluster_2
Nsd1_12HA_ChIP_mESC_mm10_vs_input_default_peak_5164	chr11	86951051	86951839	+	342	intron (NM_001005341, intron 2 of 4)	intron (NM_001005341, intron 2 of 4)	42317	NM_001005341	ENSMUSG00000018427	Ypel2	yippee like 2	cluster_3
Nsd1_12HA_ChIP_mESC_mm10_vs_input_default_peak_21451	chr4	132452637	132453743	+	342	Intergenic	B3|SINE|B2	10731	NM_026039	ENSMUSG00000066042	Med18	mediator complex subunit 18	cluster_3
Nsd1_12HA_ChIP_mESC_mm10_vs_input_default_peak_2414	chr10	61605444	61606368	+	341	intron (NM_001177511, intron 1 of 3)	intron (NM_001177511, intron 1 of 3)	10611	NM_001177511	ENSMUSG00000020090	Npffr1	neuropeptide FF receptor 1	cluster_3
Nsd1_12HA_ChIP_mESC_mm10_vs_input_default_peak_10020	chr14	99264732	99265400	+	341	Intergenic	Intergenic	-33625	NM_009769	ENSMUSG00000005148	Klf5	Kruppel-like factor 5	cluster_3
Nsd1_12HA_ChIP_mESC_mm10_vs_input_default_peak_24102	chr5	125498171	125499193	+	341	intron (NM_030210, intron 5 of 17)	B1_Mur3|SINE|Alu	22809	NM_030210	ENSMUSG00000029482	Aacs	acetoacetyl-CoA synthetase	cluster_3
Nsd1_12HA_ChIP_mESC_mm10_vs_input_default_peak_31712	chr9	103162005	103162644	+	341	intron (NM_173781, intron 4 of 7)	intron (NM_173781, intron 4 of 7)	39741	NM_009275	ENSMUSG00000032553	Srprb	signal recognition particle receptor, B subunit	cluster_3
Nsd1_12HA_ChIP_mESC_mm10_vs_input_default_peak_2237	chr10	44392239	44394945	+	341	Intergenic	L1MB4|LINE|L1	33916	NR_035450	ENSMUSG00000089260	Mir1929	microRNA 1929	cluster_2
Nsd1_12HA_ChIP_mESC_mm10_vs_input_default_peak_25201	chr6	39436520	39438521	+	341	Intergenic	ORR1B1-int|LTR|ERVL-MaLR	17142	NR_152168	ENSMUSG00000068601	Gm10244	predicted gene 10244	cluster_2
Nsd1_12HA_ChIP_mESC_mm10_vs_input_default_peak_14851	chr18	61508069	61508747	+	341	intron (NM_177828, intron 5 of 12)	intron (NM_177828, intron 5 of 12)	-23801	NR_045419	ENSMUSG00000118229	Lncbate10	brown adipose tissue enriched long noncoding RNA 10	cluster_3
Nsd1_12HA_ChIP_mESC_mm10_vs_input_default_peak_10095	chr14	118742981	118744018	+	341	Intergenic	Intergenic	-37280	NM_001033336	ENSMUSG00000032849	Abcc4	ATP-binding cassette, sub-family C (CFTR/MRP), member 4	cluster_3
Nsd1_12HA_ChIP_mESC_mm10_vs_input_default_peak_7065	chr12	55455260	55456452	+	341	Intergenic	B1_Mm|SINE|Alu	36791	NM_010907	ENSMUSG00000021025	Nfkbia	nuclear factor of kappa light polypeptide gene enhancer in B cells inhibitor, alpha	cluster_3
Nsd1_12HA_ChIP_mESC_mm10_vs_input_default_peak_3375	chr10	127336124	127336676	+	341	intron (NM_010296, intron 8 of 12)	intron (NM_010296, intron 8 of 12)	5179	NM_010296	ENSMUSG00000025407	Gli1	GLI-Kruppel family member GLI1	cluster_1
Nsd1_12HA_ChIP_mESC_mm10_vs_input_default_peak_15632	chr19	23168588	23169728	+	341	Intergenic	B1F|SINE|Alu	19727	NR_035423	ENSMUSG00000080626	Mir1192	microRNA 1192	cluster_2
Nsd1_12HA_ChIP_mESC_mm10_vs_input_default_peak_24924	chr6	5025457	5026014	+	341	intron (NM_001363809, intron 2 of 15)	B1_Mus2|SINE|Alu	122424	NR_156747	ENSMUSG00000032827	Ppp1r9a	protein phosphatase 1, regulatory subunit 9A	cluster_2
Nsd1_12HA_ChIP_mESC_mm10_vs_input_default_peak_9634	chr14	54699778	54700300	+	341	Intergenic	B1_Mus1|SINE|Alu	-1206	NM_001370892	ENSMUSG00000114865	Gm29776	predicted gene, 29776	cluster_3
Nsd1_12HA_ChIP_mESC_mm10_vs_input_default_peak_16794	chr2	32702687	32703767	+	341	Intergenic	PB1D11|SINE|Alu	-9052	NM_010236	ENSMUSG00000009566	Fpgs	folylpolyglutamyl synthetase	cluster_2
Nsd1_12HA_ChIP_mESC_mm10_vs_input_default_peak_7578	chr12	86830724	86832384	+	340	Intergenic	Intergenic	53260	NM_145836	ENSMUSG00000034168	Irf2bpl	interferon regulatory factor 2 binding protein-like	cluster_2
Nsd1_12HA_ChIP_mESC_mm10_vs_input_default_peak_22204	chr4	146512064	146512718	+	340	intron (NM_001243138, intron 1 of 4)	B1_Mus1|SINE|Alu	-2529	NM_001243139	ENSMUSG00000056300	Zfp981	zinc finger protein 981	cluster_1
Nsd1_12HA_ChIP_mESC_mm10_vs_input_default_peak_27812	chr7	81110802	81111484	+	340	Intergenic	ID_B1|SINE|B4	-3656	NM_001004184	ENSMUSG00000025726	Slc28a1	solute carrier family 28 (sodium-coupled nucleoside transporter), member 1	cluster_3
Nsd1_12HA_ChIP_mESC_mm10_vs_input_default_peak_7837	chr12	110837225	110838814	+	339	intron (NM_011973, intron 1 of 11)	intron (NM_011973, intron 1 of 11)	2920	NM_011973	ENSMUSG00000056458	Mok	MOK protein kinase	cluster_1
Nsd1_12HA_ChIP_mESC_mm10_vs_input_default_peak_26166	chr6	124475452	124476010	+	339	Intergenic	B2_Mm2|SINE|B2	-10947	NM_153508	ENSMUSG00000008153	Clstn3	calsyntenin 3	cluster_1
Nsd1_12HA_ChIP_mESC_mm10_vs_input_default_peak_11574	chr16	8748294	8749221	+	339	Intergenic	(TTTA)n|Simple_repeat|Simple_repeat	-10415	NM_001003918	ENSMUSG00000022710	Usp7	ubiquitin specific peptidase 7	cluster_2
Nsd1_12HA_ChIP_mESC_mm10_vs_input_default_peak_28780	chr8	25531653	25532499	+	339	intron (NM_001079908, intron 1 of 17)	Lx5c|LINE|L1	13317	NM_010206	ENSMUSG00000031565	Fgfr1	fibroblast growth factor receptor 1	cluster_2
Nsd1_12HA_ChIP_mESC_mm10_vs_input_default_peak_13752	chr17	53472818	53473404	+	339	Intergenic	B1_Mur3|SINE|Alu	-6123	NM_025887	ENSMUSG00000017831	Rab5a	RAB5A, member RAS oncogene family	cluster_3
Nsd1_12HA_ChIP_mESC_mm10_vs_input_default_peak_19500	chr3	95643883	95645235	+	337	Intergenic	Intergenic	-14162	NM_008562	ENSMUSG00000038612	Mcl1	myeloid cell leukemia sequence 1	cluster_2
Nsd1_12HA_ChIP_mESC_mm10_vs_input_default_peak_24743	chr5	144909871	144910813	+	337	intron (NM_001038627, intron 1 of 17)	intron (NM_001038627, intron 1 of 17)	-13526	NR_106006	ENSMUSG00000098822	Mir7039	microRNA 7039	cluster_2
Nsd1_12HA_ChIP_mESC_mm10_vs_input_default_peak_16723	chr2	31758541	31759221	+	337	intron (NM_001283047, intron 2 of 11)	B1_Mus2|SINE|Alu	-1058	NM_009594	ENSMUSG00000026842	Abl1	c-abl oncogene 1, non-receptor tyrosine kinase	cluster_1
Nsd1_12HA_ChIP_mESC_mm10_vs_input_default_peak_21551	chr4	133353057	133353679	+	337	Intergenic	B1F|SINE|Alu	-14053	NM_199306	ENSMUSG00000037622	Wdtc1	WD and tetratricopeptide repeats 1	cluster_2
Nsd1_12HA_ChIP_mESC_mm10_vs_input_default_peak_665	chr1	84878280	84880375	+	337	intron (NM_025386, intron 1 of 3)	ID_B1|SINE|B4	39486	NM_025386	ENSMUSG00000073633	Fbxo36	F-box protein 36	cluster_2
Nsd1_12HA_ChIP_mESC_mm10_vs_input_default_peak_29209	chr8	71494804	71495558	+	337	intron (NR_157146, intron 9 of 10)	intron (NR_157146, intron 9 of 10)	6453	NR_157147	ENSMUSG00000007610	Gtpbp3	GTP binding protein 3	cluster_3
Nsd1_12HA_ChIP_mESC_mm10_vs_input_default_peak_27793	chr7	80836724	80837927	+	337	Intergenic	PB1D7|SINE|Alu	-24783	NM_009553	ENSMUSG00000038797	Zscan2	zinc finger and SCAN domain containing 2	cluster_3
Nsd1_12HA_ChIP_mESC_mm10_vs_input_default_peak_16529	chr2	29097244	29099316	+	337	Intergenic	B1_Mus2|SINE|Alu	-26712	NM_198033	ENSMUSG00000043535	Setx	senataxin	cluster_2
Nsd1_12HA_ChIP_mESC_mm10_vs_input_default_peak_12312	chr16	48611175	48611648	+	336	intron (NM_010816, intron 20 of 26)	B2_Mm2|SINE|B2	160651	NM_198297	ENSMUSG00000030775	Trat1	T cell receptor associated transmembrane adaptor 1	cluster_2
Nsd1_12HA_ChIP_mESC_mm10_vs_input_default_peak_3466	chr10	128737615	128739020	+	336	intron (NM_001358745, intron 3 of 25)	B1_Mus2|SINE|Alu	5759	NM_016811	ENSMUSG00000025357	Dgka	diacylglycerol kinase, alpha	cluster_2
Nsd1_12HA_ChIP_mESC_mm10_vs_input_default_peak_5459	chr11	96114372	96117139	+	336	Intergenic	Intergenic	-3793	NM_001271018	ENSMUSG00000006056	Calcoco2	calcium binding and coiled-coil domain 2	cluster_2
Nsd1_12HA_ChIP_mESC_mm10_vs_input_default_peak_18920	chr3	30566645	30567098	+	336	Intergenic	B1_Mus2|SINE|Alu	32999	NM_029690	ENSMUSG00000037737	Actrt3	actin related protein T3	cluster_3
Nsd1_12HA_ChIP_mESC_mm10_vs_input_default_peak_21822	chr4	136445034	136446017	+	336	Intergenic	Intergenic	20913	NM_001285484	ENSMUSG00000070687	Htr1d	5-hydroxytryptamine (serotonin) receptor 1D	cluster_3
Nsd1_12HA_ChIP_mESC_mm10_vs_input_default_peak_18705	chr2	179989304	179990059	+	336	Intergenic	B1_Mus2|SINE|Alu	12828	NR_033782	ENSMUSG00000085704	4921531C22Rik	RIKEN cDNA 4921531C22 gene	cluster_3
Nsd1_12HA_ChIP_mESC_mm10_vs_input_default_peak_12780	chr17	24666946	24667770	+	336	Intergenic	B1_Mm|SINE|Alu	-2329	NM_001348231	ENSMUSG00000041130	Zfp598	zinc finger protein 598	cluster_1
Nsd1_12HA_ChIP_mESC_mm10_vs_input_default_peak_25572	chr6	72936441	72937201	+	336	Intergenic	Intergenic	21411	NM_001039392	ENSMUSG00000079523	Tmsb10	thymosin, beta 10	cluster_3
Nsd1_12HA_ChIP_mESC_mm10_vs_input_default_peak_7397	chr12	80886511	80887787	+	336	Intergenic	Intergenic	37298	NR_033786	ENSMUSG00000101912	1700052I22Rik	RIKEN cDNA 1700052I22 gene	cluster_2
Nsd1_12HA_ChIP_mESC_mm10_vs_input_default_peak_12040	chr16	31562053	31562678	+	336	Intergenic	B4|SINE|B4	-55768	NM_001357870		Gm536	predicted gene 536	cluster_3
Nsd1_12HA_ChIP_mESC_mm10_vs_input_default_peak_19072	chr3	52405084	52405769	+	336	Intergenic	B1_Mm|SINE|Alu	-111538	NR_153344		Gm30173	predicted gene, 30173	cluster_3
Nsd1_12HA_ChIP_mESC_mm10_vs_input_default_peak_20211	chr4	21754448	21755532	+	336	intron (NM_001290420, intron 11 of 11)	intron (NM_001290420, intron 11 of 11)	12221	NM_029840	ENSMUSG00000028251	Tstd3	thiosulfate sulfurtransferase (rhodanese)-like domain containing 3	cluster_3
Nsd1_12HA_ChIP_mESC_mm10_vs_input_default_peak_32410	chrX	73999599	74001069	+	336	Intergenic	Intergenic	23264	NR_039594	ENSMUSG00000092907	Mir5132	microRNA 5132	cluster_2
Nsd1_12HA_ChIP_mESC_mm10_vs_input_default_peak_1804	chr10	4056083	4056681	+	336	intron (NM_172308, intron 19 of 27)	B1_Mus2|SINE|Alu	83307	NM_001170786	ENSMUSG00000040675	Mthfd1l	methylenetetrahydrofolate dehydrogenase (NADP+ dependent) 1-like	cluster_3
Nsd1_12HA_ChIP_mESC_mm10_vs_input_default_peak_24664	chr5	142951551	142953795	+	336	Intergenic	PB1D10|SINE|Alu	-7682	NM_007984	ENSMUSG00000029581	Fscn1	fascin actin-bundling protein 1	cluster_2
Nsd1_12HA_ChIP_mESC_mm10_vs_input_default_peak_6036	chr11	106233750	106234352	+	336	intron (NM_001361642, intron 2 of 10)	intron (NM_001361642, intron 2 of 10)	3385	NM_001361642	ENSMUSG00000020705	Ddx42	DEAD (Asp-Glu-Ala-Asp) box polypeptide 42	cluster_3
Nsd1_12HA_ChIP_mESC_mm10_vs_input_default_peak_23418	chr5	108034317	108035019	+	336	Intergenic	(TTTC)n|Simple_repeat|Simple_repeat	-31006	NM_001253880	ENSMUSG00000029267	Mtf2	metal response element binding transcription factor 2	cluster_3
Nsd1_12HA_ChIP_mESC_mm10_vs_input_default_peak_2695	chr10	77007411	77008551	+	336	Intergenic	Intergenic	-4014	NR_045882	ENSMUSG00000074919	Gm10787	predicted gene 10787	cluster_3
Nsd1_12HA_ChIP_mESC_mm10_vs_input_default_peak_21709	chr4	134946241	134947031	+	336	Intergenic	Intergenic	15656	NM_026780	ENSMUSG00000028821	Syf2	SYF2 homolog, RNA splicing factor (S. cerevisiae)	cluster_3
Nsd1_12HA_ChIP_mESC_mm10_vs_input_default_peak_3708	chr11	8631259	8633296	+	336	intron (NM_001083587, intron 1 of 30)	RCHARR1|DNA|hAT-Charlie	32258	NM_001083587	ENSMUSG00000020422	Tns3	tensin 3	cluster_1
Nsd1_12HA_ChIP_mESC_mm10_vs_input_default_peak_31128	chr9	63108251	63108943	+	336	Intergenic	MTE2b|LTR|ERVL-MaLR	38383	NM_172446	ENSMUSG00000022245	Skor1	SKI family transcriptional corepressor 1	cluster_3
Nsd1_12HA_ChIP_mESC_mm10_vs_input_default_peak_14367	chr18	20921251	20922593	+	336	Intergenic	ID_B1|SINE|B4	-22693	NM_026301	ENSMUSG00000033107	Rnf125	ring finger protein 125	cluster_3
Nsd1_12HA_ChIP_mESC_mm10_vs_input_default_peak_1378	chr1	156302445	156303197	+	336	intron (NM_001277730, intron 1 of 17)	intron (NM_001277730, intron 1 of 17)	527	NM_001134741	ENSMUSG00000060985	Tdrd5	tudor domain containing 5	cluster_3
Nsd1_12HA_ChIP_mESC_mm10_vs_input_default_peak_17601	chr2	121992637	121993173	+	336	intron (NM_212450, intron 7 of 12)	B1_Mus1|SINE|Alu	-35675	NM_144545	ENSMUSG00000027236	Eif3j1	eukaryotic translation initiation factor 3, subunit J1	cluster_3
Nsd1_12HA_ChIP_mESC_mm10_vs_input_default_peak_11726	chr16	13769473	13771496	+	336	Intergenic	RLTR25A|LTR|ERVK	-10215	NM_001039521	ENSMUSG00000022682	Rrn3	RRN3 RNA polymerase I transcription factor homolog (yeast)	cluster_2
Nsd1_12HA_ChIP_mESC_mm10_vs_input_default_peak_27610	chr7	68305416	68306074	+	336	intron (NM_001013811, intron 3 of 8)	B1_Mus1|SINE|Alu	-29151	NR_040340	ENSMUSG00000086628	Gm16157	predicted gene 16157	cluster_3
Nsd1_12HA_ChIP_mESC_mm10_vs_input_default_peak_1572	chr1	176997960	176998984	+	336	intron (NM_029756, intron 16 of 17)	intron (NM_029756, intron 16 of 17)	-162339	NR_037996		Hmga2-ps1	high mobility group AT-hook 2, pseudogene 1	cluster_3
Nsd1_12HA_ChIP_mESC_mm10_vs_input_default_peak_30427	chr9	13686706	13687220	+	336	intron (NM_173776, intron 1 of 3)	ID_B1|SINE|B4	24503	NM_173776	ENSMUSG00000031925	Maml2	mastermind like transcriptional coactivator 2	cluster_3
Nsd1_12HA_ChIP_mESC_mm10_vs_input_default_peak_11534	chr16	4657944	4660321	+	336	intron (NM_030205, intron 7 of 27)	intron (NM_030205, intron 7 of 27)	19187	NM_139307	ENSMUSG00000039646	Vasn	vasorin	cluster_2
Nsd1_12HA_ChIP_mESC_mm10_vs_input_default_peak_26603	chr7	3216954	3218199	+	336	Intergenic	B1_Mur2|SINE|Alu	-1050	NR_029640	ENSMUSG00000077815	Mir290a	microRNA 290a	cluster_1
Nsd1_12HA_ChIP_mESC_mm10_vs_input_default_peak_16204	chr19	56784221	56784843	+	336	Intergenic	B1_Mm|SINE|Alu	37667	NM_170757	ENSMUSG00000035173	Ccdc186	coiled-coil domain containing 186	cluster_3
Nsd1_12HA_ChIP_mESC_mm10_vs_input_default_peak_11948	chr16	23088013	23089118	+	336	Intergenic	B2_Mm2|SINE|B2	-18903	NM_001347179	ENSMUSG00000022884	Eif4a2	eukaryotic translation initiation factor 4A2	cluster_3
Nsd1_12HA_ChIP_mESC_mm10_vs_input_default_peak_25197	chr6	39425889	39426650	+	334	Intergenic	B2_Mm2|SINE|B2	5891	NR_152168	ENSMUSG00000068601	Gm10244	predicted gene 10244	cluster_2
Nsd1_12HA_ChIP_mESC_mm10_vs_input_default_peak_1518	chr1	171065780	171066401	+	334	Intergenic	Intergenic	-1438	NR_106103	ENSMUSG00000099119	Mir6546	microRNA 6546	cluster_2
Nsd1_12HA_ChIP_mESC_mm10_vs_input_default_peak_23079	chr5	66130050	66130697	+	334	intron (NM_001127382, intron 2 of 7)	B1_Mus2|SINE|Alu	20605	NM_178446	ENSMUSG00000070780	Rbm47	RNA binding motif protein 47	cluster_3
Nsd1_12HA_ChIP_mESC_mm10_vs_input_default_peak_18641	chr2	172617810	172619009	+	334	Intergenic	Intergenic	67418	NM_001159696	ENSMUSG00000028640	Tfap2c	transcription factor AP-2, gamma	cluster_2
Nsd1_12HA_ChIP_mESC_mm10_vs_input_default_peak_10965	chr15	83304700	83306330	+	334	intron (NM_001357756, intron 14 of 15)	intron (NM_001357756, intron 14 of 15)	36343	NR_162786		Mir12186	microRNA mir-12186	cluster_2
Nsd1_12HA_ChIP_mESC_mm10_vs_input_default_peak_14075	chr17	83618712	83619570	+	334	intron (NM_153512, intron 1 of 1)	intron (NM_153512, intron 1 of 1)	12754	NM_153512	ENSMUSG00000045053	Kcng3	potassium voltage-gated channel, subfamily G, member 3	cluster_3
Nsd1_12HA_ChIP_mESC_mm10_vs_input_default_peak_3805	chr11	20144785	20148564	+	334	Intergenic	Intergenic	-33723	NM_001362899	ENSMUSG00000020152	Actr2	ARP2 actin-related protein 2	cluster_2
Nsd1_12HA_ChIP_mESC_mm10_vs_input_default_peak_16586	chr2	30055034	30056564	+	334	Intergenic	B1_Mus1|SINE|Alu	-6197	NM_023871	ENSMUSG00000054766	Set	SET nuclear oncogene	cluster_2
Nsd1_12HA_ChIP_mESC_mm10_vs_input_default_peak_3021	chr10	91136839	91137793	+	334	Intergenic	Intergenic	-13349	NM_133668	ENSMUSG00000061904	Slc25a3	solute carrier family 25 (mitochondrial carrier, phosphate carrier), member 3	cluster_3
Nsd1_12HA_ChIP_mESC_mm10_vs_input_default_peak_22154	chr4	144999851	145000565	+	334	intron (NM_001276465, intron 67 of 69)	intron (NM_001276465, intron 67 of 69)	107071	NM_001357275	ENSMUSG00000066026	Dhrs3	dehydrogenase/reductase (SDR family) member 3	cluster_3
Nsd1_12HA_ChIP_mESC_mm10_vs_input_default_peak_17437	chr2	104603173	104603875	+	334	intron (NM_177253, intron 1 of 2)	intron (NM_177253, intron 1 of 2)	13040	NM_145529	ENSMUSG00000027176	Cstf3	cleavage stimulation factor, 3' pre-RNA, subunit 3	cluster_3
Nsd1_12HA_ChIP_mESC_mm10_vs_input_default_peak_7684	chr12	102640957	102642413	+	334	intron (NM_172584, intron 2 of 9)	intron (NM_172584, intron 2 of 9)	43335	NR_035457	ENSMUSG00000089324	Mir1936	microRNA 1936	cluster_2
Nsd1_12HA_ChIP_mESC_mm10_vs_input_default_peak_6533	chr11	117906327	117907014	+	334	Intergenic	B4|SINE|B4	-33144	NM_027919	ENSMUSG00000017713	Tha1	threonine aldolase 1	cluster_2
Nsd1_12HA_ChIP_mESC_mm10_vs_input_default_peak_22141	chr4	143305648	143306323	+	334	Intergenic	Intergenic	-6421	NM_010329	ENSMUSG00000028583	Pdpn	podoplanin	cluster_2
Nsd1_12HA_ChIP_mESC_mm10_vs_input_default_peak_1291	chr1	152915164	152915713	+	334	Intergenic	B1_Mus1|SINE|Alu	-12792	NM_001160256	ENSMUSG00000042772	Smg7	Smg-7 homolog, nonsense mediated mRNA decay factor (C. elegans)	cluster_2
Nsd1_12HA_ChIP_mESC_mm10_vs_input_default_peak_18539	chr2	168851336	168853142	+	334	Intergenic	ORR1D2|LTR|ERVL-MaLR	60364	NM_001370946	ENSMUSG00000027551	Zfp64	zinc finger protein 64	cluster_2
Nsd1_12HA_ChIP_mESC_mm10_vs_input_default_peak_875	chr1	119304692	119305783	+	334	Intergenic	ID_B1|SINE|B4	117011	NM_008381	ENSMUSG00000037035	Inhbb	inhibin beta-B	cluster_2
Nsd1_12HA_ChIP_mESC_mm10_vs_input_default_peak_5296	chr11	88994363	88995977	+	334	Intergenic	B1_Mus1|SINE|Alu	-4233	NM_009546	ENSMUSG00000000275	Trim25	tripartite motif-containing 25	cluster_1
Nsd1_12HA_ChIP_mESC_mm10_vs_input_default_peak_5685	chr11	98990245	98991301	+	334	Intergenic	B1_Mus2|SINE|Alu	-7753	NM_178596	ENSMUSG00000047197	Gjd3	gap junction protein, delta 3	cluster_2
Nsd1_12HA_ChIP_mESC_mm10_vs_input_default_peak_511	chr1	64739928	64741374	+	334	Intergenic	L1MA8|LINE|L1	-2901	NM_022721	ENSMUSG00000045005	Fzd5	frizzled class receptor 5	cluster_2
Nsd1_12HA_ChIP_mESC_mm10_vs_input_default_peak_28649	chr8	8600591	8601331	+	334	Intergenic	Intergenic	60281	NM_001368299	ENSMUSG00000001300	Efnb2	ephrin B2	cluster_3
Nsd1_12HA_ChIP_mESC_mm10_vs_input_default_peak_25802	chr6	94743487	94744056	+	334	Intergenic	B4|SINE|B4	-43626	NM_001355269	ENSMUSG00000030029	Lrig1	leucine-rich repeats and immunoglobulin-like domains 1	cluster_3
Nsd1_12HA_ChIP_mESC_mm10_vs_input_default_peak_31500	chr9	78488119	78489127	+	334	Intergenic	Intergenic	-6899	NM_010106	ENSMUSG00000037742	Eef1a1	eukaryotic translation elongation factor 1 alpha 1	cluster_2
Nsd1_12HA_ChIP_mESC_mm10_vs_input_default_peak_16870	chr2	34643859	34644946	+	334	Intergenic	B1_Mus2|SINE|Alu	110830	NM_001356441	ENSMUSG00000026867	Gapvd1	GTPase activating protein and VPS9 domains 1	cluster_2
Nsd1_12HA_ChIP_mESC_mm10_vs_input_default_peak_30158	chr8	120361884	120363030	+	334	Intergenic	Intergenic	-126409	NM_198671	ENSMUSG00000031822	Gse1	genetic suppressor element 1, coiled-coil protein	cluster_2
Nsd1_12HA_ChIP_mESC_mm10_vs_input_default_peak_13399	chr17	35594330	35595155	+	334	Intergenic	B1_Mur3|SINE|Alu	27257	NM_175148	ENSMUSG00000039269	2300002M23Rik	RIKEN cDNA 2300002M23 gene	cluster_2
Nsd1_12HA_ChIP_mESC_mm10_vs_input_default_peak_28242	chr7	126215977	126217334	+	334	Intergenic	B1_Mur2|SINE|Alu	-16154	NM_001311143	ENSMUSG00000000131	Xpo6	exportin 6	cluster_2
Nsd1_12HA_ChIP_mESC_mm10_vs_input_default_peak_2346	chr10	60237482	60238004	+	334	Intergenic	ID_B1|SINE|B4	-18483	NM_016803	ENSMUSG00000057337	Chst3	carbohydrate sulfotransferase 3	cluster_3
Nsd1_12HA_ChIP_mESC_mm10_vs_input_default_peak_21386	chr4	130635739	130636793	+	334	Intergenic	Lx2A|LINE|L1	-27055	NM_001159606	ENSMUSG00000028580	Pum1	pumilio RNA-binding family member 1	cluster_1
Nsd1_12HA_ChIP_mESC_mm10_vs_input_default_peak_31196	chr9	64739115	64740762	+	333	Intergenic	Intergenic	-2182	NM_017382	ENSMUSG00000004771	Rab11a	RAB11A, member RAS oncogene family	cluster_2
Nsd1_12HA_ChIP_mESC_mm10_vs_input_default_peak_5043	chr11	80167698	80168892	+	333	intron (NM_172133, intron 6 of 10)	intron (NM_172133, intron 6 of 10)	14133	NM_172133	ENSMUSG00000020709	Adap2	ArfGAP with dual PH domains 2	cluster_3
Nsd1_12HA_ChIP_mESC_mm10_vs_input_default_peak_26685	chr7	4902147	4904185	+	333	intron (NM_001370858, intron 1 of 1)	B1_Mur4|SINE|Alu	4551	NM_001370858	ENSMUSG00000110221	Gm36210	predicted gene, 36210	cluster_2
Nsd1_12HA_ChIP_mESC_mm10_vs_input_default_peak_14856	chr18	61625273	61628750	+	333	Intergenic	Intergenic	-12642	NR_045420	ENSMUSG00000098098	Bvht	braveheart long non-coding RNA	cluster_2
Nsd1_12HA_ChIP_mESC_mm10_vs_input_default_peak_6391	chr11	116443820	116444565	+	332	intron (NM_001033267, intron 11 of 13)	intron (NM_001033267, intron 11 of 13)	9979	NR_003376		Gm7367	1110014K08Rik pseudogene	cluster_3
Nsd1_12HA_ChIP_mESC_mm10_vs_input_default_peak_3551	chr11	4249566	4250459	+	332	Intergenic	Intergenic	-7556	NM_008501	ENSMUSG00000034394	Lif	leukemia inhibitory factor	cluster_2
Nsd1_12HA_ChIP_mESC_mm10_vs_input_default_peak_10462	chr15	52042718	52043738	+	332	intron (NM_175503, intron 1 of 1)	RLTR9B|LTR|ERVK	3121	NM_175503	ENSMUSG00000068522	Aard	alanine and arginine rich domain containing protein	cluster_2
Nsd1_12HA_ChIP_mESC_mm10_vs_input_default_peak_8769	chr13	85136613	85137265	+	332	Intergenic	RLTR9E|LTR|ERVK	-52446	NM_001347588	ENSMUSG00000021548	Ccnh	cyclin H	cluster_3
Nsd1_12HA_ChIP_mESC_mm10_vs_input_default_peak_15615	chr19	23073796	23075137	+	332	Intergenic	B1_Mm|SINE|Alu	-66760	NM_010638	ENSMUSG00000033863	Klf9	Kruppel-like factor 9	cluster_2
Nsd1_12HA_ChIP_mESC_mm10_vs_input_default_peak_5540	chr11	97354219	97354970	+	332	Intergenic	Intergenic	-2238	NM_001081220	ENSMUSG00000070337	Gpr179	G protein-coupled receptor 179	cluster_3
Nsd1_12HA_ChIP_mESC_mm10_vs_input_default_peak_17912	chr2	153579790	153581548	+	332	Intergenic	ID_B1|SINE|B4	-50698	NM_001134300	ENSMUSG00000061411	Nol4l	nucleolar protein 4-like	cluster_2
Nsd1_12HA_ChIP_mESC_mm10_vs_input_default_peak_21992	chr4	140663654	140664783	+	332	intron (NM_001112722, intron 1 of 27)	intron (NM_001112722, intron 1 of 27)	1669	NM_001290803	ENSMUSG00000040964	Arhgef10l	Rho guanine nucleotide exchange factor (GEF) 10-like	cluster_3
Nsd1_12HA_ChIP_mESC_mm10_vs_input_default_peak_6464	chr11	117090307	117091019	+	332	Intergenic	B1_Mur2|SINE|Alu	13315	NR_105853	ENSMUSG00000104740	Mir6516	microRNA 6516	cluster_2
Nsd1_12HA_ChIP_mESC_mm10_vs_input_default_peak_12171	chr16	33572788	33573404	+	332	intron (NM_001083902, intron 4 of 11)	B1_Mus2|SINE|Alu	54561	NM_001083902	ENSMUSG00000035506	Slc12a8	solute carrier family 12 (potassium/chloride transporters), member 8	cluster_3
Nsd1_12HA_ChIP_mESC_mm10_vs_input_default_peak_11160	chr15	97369097	97370311	+	332	intron (NM_172293, intron 4 of 5)	B1_Mur4|SINE|Alu	-122417	NM_001164602	ENSMUSG00000048218	Amigo2	adhesion molecule with Ig like domain 2	cluster_1
Nsd1_12HA_ChIP_mESC_mm10_vs_input_default_peak_13824	chr17	56877076	56879961	+	331	intron (NM_030141, intron 3 of 13)	PB1D9|SINE|Alu	3034	NM_030141	ENSMUSG00000024209	1700061G19Rik	RIKEN cDNA 1700061G19 gene	cluster_2
Nsd1_12HA_ChIP_mESC_mm10_vs_input_default_peak_24354	chr5	135493208	135494159	+	330	intron (NM_146001, intron 1 of 30)	intron (NM_146001, intron 1 of 30)	51439	NM_146001	ENSMUSG00000039959	Hip1	huntingtin interacting protein 1	cluster_2
Nsd1_12HA_ChIP_mESC_mm10_vs_input_default_peak_17038	chr2	60317216	60317968	+	330	intron (NM_013825, intron 26 of 34)	intron (NM_013825, intron 26 of 34)	-33108	NM_001290660	ENSMUSG00000060703	Cd302	CD302 antigen	cluster_3
Nsd1_12HA_ChIP_mESC_mm10_vs_input_default_peak_4911	chr11	77678947	77681432	+	330	Intergenic	MTC|LTR|ERVL-MaLR	-5950	NM_001024205	ENSMUSG00000037857	Nufip2	nuclear fragile X mental retardation protein interacting protein 2	cluster_2
Nsd1_12HA_ChIP_mESC_mm10_vs_input_default_peak_16046	chr19	46074160	46075408	+	330	Intergenic	Intergenic	-1063	NM_001039351	ENSMUSG00000015176	Nolc1	nucleolar and coiled-body phosphoprotein 1	cluster_1
Nsd1_12HA_ChIP_mESC_mm10_vs_input_default_peak_6155	chr11	107453522	107454752	+	330	intron (NR_153311, intron 1 of 9)	intron (NR_153311, intron 1 of 9)	16583	NM_001359616	ENSMUSG00000040430	Pitpnc1	phosphatidylinositol transfer protein, cytoplasmic 1	cluster_2
Nsd1_12HA_ChIP_mESC_mm10_vs_input_default_peak_29053	chr8	60621378	60622529	+	329	Intergenic	RLTR26|LTR|ERVK	-10872	NM_027756	ENSMUSG00000031647	Mfap3l	microfibrillar-associated protein 3-like	cluster_3
Nsd1_12HA_ChIP_mESC_mm10_vs_input_default_peak_9299	chr14	26705270	26706034	+	329	intron (NM_001370884, intron 6 of 74)	L1MA8|LINE|L1	14098	NM_001370884	ENSMUSG00000021879	Dnah12	dynein, axonemal, heavy chain 12	cluster_3
Nsd1_12HA_ChIP_mESC_mm10_vs_input_default_peak_77	chr1	10694979	10695517	+	329	intron (NM_177834, intron 1 of 10)	intron (NM_177834, intron 1 of 10)	24697	NM_001289497	ENSMUSG00000042501	Cpa6	carboxypeptidase A6	cluster_3
Nsd1_12HA_ChIP_mESC_mm10_vs_input_default_peak_2166	chr10	41816198	41817185	+	329	intron (NM_001162908, intron 1 of 9)	(TCCC)n|Simple_repeat|Simple_repeat	6117	NM_001162908	ENSMUSG00000038332	Sesn1	sestrin 1	cluster_3
Nsd1_12HA_ChIP_mESC_mm10_vs_input_default_peak_22712	chr5	25006373	25007065	+	329	intron (NM_145401, intron 3 of 15)	ID_B1|SINE|B4	-10966	NM_001310480	ENSMUSG00000028944	Prkag2	protein kinase, AMP-activated, gamma 2 non-catalytic subunit	cluster_1
Nsd1_12HA_ChIP_mESC_mm10_vs_input_default_peak_9872	chr14	70414105	70415104	+	329	intron (NM_021308, intron 6 of 22)	B1_Mur4|SINE|Alu	14504	NM_021308	ENSMUSG00000033644	Piwil2	piwi-like RNA-mediated gene silencing 2	cluster_3
Nsd1_12HA_ChIP_mESC_mm10_vs_input_default_peak_9788	chr14	63255071	63255956	+	329	Intergenic	B1_Mus1|SINE|Alu	-10242	NM_008092	ENSMUSG00000021944	Gata4	GATA binding protein 4	cluster_3
Nsd1_12HA_ChIP_mESC_mm10_vs_input_default_peak_3324	chr10	121513499	121515704	+	329	Intergenic	Intergenic	-38351	NM_138956	ENSMUSG00000025795	Rassf3	Ras association (RalGDS/AF-6) domain family member 3	cluster_2
Nsd1_12HA_ChIP_mESC_mm10_vs_input_default_peak_28060	chr7	109956344	109957079	+	329	intron (NM_021494, intron 1 of 22)	intron (NM_021494, intron 1 of 22)	3711	NM_021494	ENSMUSG00000035901	Dennd5a	DENN/MADD domain containing 5A	cluster_3
Nsd1_12HA_ChIP_mESC_mm10_vs_input_default_peak_27450	chr7	45110892	45112673	+	329	Intergenic	Intergenic	-7960	NM_001357117	ENSMUSG00000003420	Fcgrt	Fc receptor, IgG, alpha chain transporter	cluster_2
Nsd1_12HA_ChIP_mESC_mm10_vs_input_default_peak_20205	chr4	20019180	20019971	+	329	intron (NM_001317723, intron 2 of 4)	ID_B1|SINE|B4	11246	NM_015767	ENSMUSG00000073988	Ttpa	tocopherol (alpha) transfer protein	cluster_3
Nsd1_12HA_ChIP_mESC_mm10_vs_input_default_peak_28797	chr8	25909344	25910243	+	329	intron (NM_008432, intron 19 of 26)	AT_rich|Low_complexity|Low_complexity	60170	NM_008432	ENSMUSG00000031576	Kcnu1	potassium channel, subfamily U, member 1	cluster_3
Nsd1_12HA_ChIP_mESC_mm10_vs_input_default_peak_17121	chr2	71166771	71168026	+	329	Intergenic	MTD|LTR|ERVL-MaLR	-44308	NM_001198876	ENSMUSG00000027012	Dync1i2	dynein cytoplasmic 1 intermediate chain 2	cluster_3
Nsd1_12HA_ChIP_mESC_mm10_vs_input_default_peak_5219	chr11	88025893	88028925	+	329	Intergenic	Intergenic	-19964	NM_001078167	ENSMUSG00000018379	Srsf1	serine/arginine-rich splicing factor 1	cluster_2
Nsd1_12HA_ChIP_mESC_mm10_vs_input_default_peak_2019	chr10	21889473	21890107	+	329	intron (NM_001161845, intron 1 of 13)	intron (NM_001161845, intron 1 of 13)	7606	NM_001161845	ENSMUSG00000019970	Sgk1	serum/glucocorticoid regulated kinase 1	cluster_3
Nsd1_12HA_ChIP_mESC_mm10_vs_input_default_peak_19515	chr3	95702496	95703554	+	329	Intergenic	A-rich|Low_complexity|Low_complexity	-15108	NM_144899	ENSMUSG00000015850	Adamtsl4	ADAMTS-like 4	cluster_2
Nsd1_12HA_ChIP_mESC_mm10_vs_input_default_peak_28522	chr7	140971900	140973412	+	329	Intergenic	B1_Mus2|SINE|Alu	4580	NM_001360728	ENSMUSG00000025491	Ifitm1	interferon induced transmembrane protein 1	cluster_2
Nsd1_12HA_ChIP_mESC_mm10_vs_input_default_peak_18362	chr2	166555083	166555861	+	329	Intergenic	B1_Mus2|SINE|Alu	-9050	NR_152154		Gm29679	predicted gene, 29679	cluster_3
Nsd1_12HA_ChIP_mESC_mm10_vs_input_default_peak_1120	chr1	135190428	135192047	+	329	Intergenic	Intergenic	-23556	NM_134438	ENSMUSG00000026424	Gpr37l1	G protein-coupled receptor 37-like 1	cluster_2
Nsd1_12HA_ChIP_mESC_mm10_vs_input_default_peak_15254	chr19	5015199	5015924	+	328	Intergenic	B1_Mur3|SINE|Alu	-8445	NM_007854	ENSMUSG00000024891	Slc29a2	solute carrier family 29 (nucleoside transporters), member 2	cluster_2
Nsd1_12HA_ChIP_mESC_mm10_vs_input_default_peak_12253	chr16	38324945	38325621	+	328	intron (NM_001081025, intron 7 of 16)	intron (NM_001081025, intron 7 of 16)	16577	NM_001081025	ENSMUSG00000022805	Maats1	MYCBP-associated, testis expressed 1	cluster_3
Nsd1_12HA_ChIP_mESC_mm10_vs_input_default_peak_29957	chr8	111543944	111545208	+	328	intron (NM_001363489, intron 1 of 4)	intron (NM_001363489, intron 1 of 4)	6233	NM_001168623	ENSMUSG00000033545	Znrf1	zinc and ring finger 1	cluster_2
Nsd1_12HA_ChIP_mESC_mm10_vs_input_default_peak_24805	chr5	147293345	147294943	+	328	Intergenic	Intergenic	-10846	NR_105854	ENSMUSG00000098687	Mir7k	microRNA 7k	cluster_3
Nsd1_12HA_ChIP_mESC_mm10_vs_input_default_peak_6064	chr11	106638748	106639254	+	328	Intergenic	ID_B1|SINE|B4	-26071	NM_198292	ENSMUSG00000040548	Tex2	testis expressed gene 2	cluster_2
Nsd1_12HA_ChIP_mESC_mm10_vs_input_default_peak_22788	chr5	30901571	30902140	+	328	intron (NR_122117, intron 11 of 15)	B1_Mus2|SINE|Alu	5933	NM_024460	ENSMUSG00000038803	Ost4	oligosaccharyltransferase complex subunit 4 (non-catalytic)	cluster_3
Nsd1_12HA_ChIP_mESC_mm10_vs_input_default_peak_13227	chr17	31422332	31423229	+	328	intron (NM_008804, intron 4 of 18)	intron (NM_008804, intron 4 of 18)	36546	NM_001163748	ENSMUSG00000041119	Pde9a	phosphodiesterase 9A	cluster_2
Nsd1_12HA_ChIP_mESC_mm10_vs_input_default_peak_17109	chr2	70559004	70559666	+	328	intron (NR_040496, intron 1 of 2)	intron (NR_040496, intron 1 of 2)	-2794	NM_001312900	ENSMUSG00000070880	Gad1	glutamate decarboxylase 1	cluster_3
Nsd1_12HA_ChIP_mESC_mm10_vs_input_default_peak_8860	chr13	97197216	97198260	+	328	intron (NM_010422, intron 1 of 13)	B1_Mus2|SINE|Alu	619	NM_010422	ENSMUSG00000021665	Hexb	hexosaminidase B	cluster_2
Nsd1_12HA_ChIP_mESC_mm10_vs_input_default_peak_22746	chr5	29712991	29714129	+	328	Intergenic	B1_Mur3|SINE|Alu	-22338	NM_001037940	ENSMUSG00000029131	Dnajb6	DnaJ heat shock protein family (Hsp40) member B6	cluster_3
Nsd1_12HA_ChIP_mESC_mm10_vs_input_default_peak_14181	chr17	86731439	86732412	+	328	Intergenic	Intergenic	-21939	NM_010137	ENSMUSG00000024140	Epas1	endothelial PAS domain protein 1	cluster_3
Nsd1_12HA_ChIP_mESC_mm10_vs_input_default_peak_29571	chr8	92066524	92067703	+	328	Intergenic	Intergenic	-265459	NM_001253822	ENSMUSG00000031734	Irx3	Iroquois related homeobox 3	cluster_3
Nsd1_12HA_ChIP_mESC_mm10_vs_input_default_peak_16995	chr2	59295353	59296288	+	328	intron (NM_001362991, intron 4 of 20)	B1F|SINE|Alu	90862	NR_040510	ENSMUSG00000087455	5330411J11Rik	RIKEN cDNA 5330411J11 gene	cluster_3
Nsd1_12HA_ChIP_mESC_mm10_vs_input_default_peak_26182	chr6	124686389	124687023	+	328	intron (NR_149320, intron 1 of 11)	B2_Mm2|SINE|B2	23602	NM_145130	ENSMUSG00000004270	Lpcat3	lysophosphatidylcholine acyltransferase 3	cluster_3
Nsd1_12HA_ChIP_mESC_mm10_vs_input_default_peak_11591	chr16	8790192	8791042	+	328	Intergenic	Intergenic	-39483	NM_001081400	ENSMUSG00000022507	1810013L24Rik	RIKEN cDNA 1810013L24 gene	cluster_2
Nsd1_12HA_ChIP_mESC_mm10_vs_input_default_peak_9555	chr14	50784493	50785252	+	328	intron (NM_177625, intron 1 of 3)	B1_Mur1|SINE|Alu	648	NM_177625	ENSMUSG00000006288	Ttc5	tetratricopeptide repeat domain 5	cluster_2
Nsd1_12HA_ChIP_mESC_mm10_vs_input_default_peak_4587	chr11	69040824	69042085	+	328	Intergenic	Intergenic	-4183	NM_011496	ENSMUSG00000020897	Aurkb	aurora kinase B	cluster_2
Nsd1_12HA_ChIP_mESC_mm10_vs_input_default_peak_31577	chr9	90125462	90126841	+	326	Intergenic	Intergenic	-11331	NM_001357780	ENSMUSG00000062270	Morf4l1	mortality factor 4 like 1	cluster_2
Nsd1_12HA_ChIP_mESC_mm10_vs_input_default_peak_8717	chr13	66709738	66712154	+	326	Intergenic	Intergenic	194404	NM_026219	ENSMUSG00000021520	Uqcrb	ubiquinol-cytochrome c reductase binding protein	cluster_2
Nsd1_12HA_ChIP_mESC_mm10_vs_input_default_peak_5747	chr11	100528794	100529553	+	326	Intergenic	B1_Mus2|SINE|Alu	-1173	NM_134037	ENSMUSG00000020917	Acly	ATP citrate lyase	cluster_2
Nsd1_12HA_ChIP_mESC_mm10_vs_input_default_peak_30357	chr8	126860237	126862466	+	325	Intergenic	RSINE1|SINE|B4	12331	NR_151740		A630001O12Rik	RIKEN cDNA A630001O12 gene	cluster_3
Nsd1_12HA_ChIP_mESC_mm10_vs_input_default_peak_3352	chr10	126988748	126989563	+	325	intron (NM_001113470, intron 1 of 7)	intron (NM_001113470, intron 1 of 7)	-6375	NR_029803	ENSMUSG00000065430	Mir26a-2	microRNA 26a-2	cluster_2
Nsd1_12HA_ChIP_mESC_mm10_vs_input_default_peak_6305	chr11	115627194	115627885	+	325	intron (NM_026071, intron 1 of 6)	intron (NM_026071, intron 1 of 6)	756	NM_001252395	ENSMUSG00000020744	Slc25a19	solute carrier family 25 (mitochondrial thiamine pyrophosphate carrier), member 19	cluster_2
Nsd1_12HA_ChIP_mESC_mm10_vs_input_default_peak_11136	chr15	96474851	96475413	+	325	Intergenic	B1_Mus1|SINE|Alu	-14289	NM_028148	ENSMUSG00000033228	Scaf11	SR-related CTD-associated factor 11	cluster_3
Nsd1_12HA_ChIP_mESC_mm10_vs_input_default_peak_24862	chr5	149164313	149164914	+	325	intron (NR_015478, intron 1 of 2)	PB1D10|SINE|Alu	-8421	NR_028061		Gm8615	glucosamine-6-phosphate deaminase 1 pseudogene	cluster_3
Nsd1_12HA_ChIP_mESC_mm10_vs_input_default_peak_26027	chr6	119433518	119434636	+	324	intron (NM_001271758, intron 4 of 4)	B1_Mm|SINE|Alu	15309	NM_001271757	ENSMUSG00000030170	Wnt5b	wingless-type MMTV integration site family, member 5B	cluster_3
Nsd1_12HA_ChIP_mESC_mm10_vs_input_default_peak_23616	chr5	115139529	115142360	+	324	Intergenic	Intergenic	-5969	NM_175352	ENSMUSG00000046562	Unc119b	unc-119 lipid binding chaperone B	cluster_2
Nsd1_12HA_ChIP_mESC_mm10_vs_input_default_peak_12059	chr16	32110543	32111367	+	324	Intergenic	B1_Mur3|SINE|Alu	11166	NM_025892	ENSMUSG00000035790	Cep19	centrosomal protein 19	cluster_2
Nsd1_12HA_ChIP_mESC_mm10_vs_input_default_peak_31208	chr9	65121016	65121654	+	324	intron (NM_020043, intron 4 of 19)	B1_Mm|SINE|Alu	-19819	NM_008988	ENSMUSG00000032394	Igdcc3	immunoglobulin superfamily, DCC subclass, member 3	cluster_3
Nsd1_12HA_ChIP_mESC_mm10_vs_input_default_peak_7063	chr12	55447294	55448290	+	324	Intergenic	B3A|SINE|B2	44855	NM_010907	ENSMUSG00000021025	Nfkbia	nuclear factor of kappa light polypeptide gene enhancer in B cells inhibitor, alpha	cluster_2
Nsd1_12HA_ChIP_mESC_mm10_vs_input_default_peak_8044	chr13	21169511	21171314	+	324	Intergenic	Intergenic	-9519	NM_009054	ENSMUSG00000021326	Trim27	tripartite motif-containing 27	cluster_2
Nsd1_12HA_ChIP_mESC_mm10_vs_input_default_peak_4588	chr11	69042219	69043024	+	324	Intergenic	B1_Mus1|SINE|Alu	-3016	NM_011496	ENSMUSG00000020897	Aurkb	aurora kinase B	cluster_1
Nsd1_12HA_ChIP_mESC_mm10_vs_input_default_peak_23090	chr5	66229115	66230347	+	324	Intergenic	B3|SINE|B2	-30167	NM_001302833	ENSMUSG00000029206	Nsun7	NOL1/NOP2/Sun domain family, member 7	cluster_2
Nsd1_12HA_ChIP_mESC_mm10_vs_input_default_peak_25768	chr6	91581474	91582304	+	324	Intergenic	PB1D9|SINE|Alu	65854	NM_026309	ENSMUSG00000034192	Lsm3	LSM3 homolog, U6 small nuclear RNA and mRNA degradation associated	cluster_3
Nsd1_12HA_ChIP_mESC_mm10_vs_input_default_peak_6349	chr11	116004591	116005202	+	324	intron (NM_001005608, intron 32 of 39)	CpG	7823	NM_016905	ENSMUSG00000020766	Galk1	galactokinase 1	cluster_3
Nsd1_12HA_ChIP_mESC_mm10_vs_input_default_peak_18398	chr2	167375530	167376348	+	324	Intergenic	ID_B1|SINE|B4	-26761	NM_019835	ENSMUSG00000017929	B4galt5	UDP-Gal:betaGlcNAc beta 1,4-galactosyltransferase, polypeptide 5	cluster_3
Nsd1_12HA_ChIP_mESC_mm10_vs_input_default_peak_13081	chr17	29067099	29067747	+	323	intron (NR_036469, intron 1 of 1)	B1_Mus1|SINE|Alu	11703	NR_036469	ENSMUSG00000085912	Trp53cor1	tumor protein p53 pathway corepressor 1	cluster_2
Nsd1_12HA_ChIP_mESC_mm10_vs_input_default_peak_23826	chr5	120590046	120590583	+	323	intron (NM_029408, intron 1 of 4)	ORR1A2|LTR|ERVL-MaLR	1291	NM_029408	ENSMUSG00000029601	Iqcd	IQ motif containing D	cluster_3
Nsd1_12HA_ChIP_mESC_mm10_vs_input_default_peak_31760	chr9	106424625	106425587	+	323	Intergenic	Intergenic	-4305	NM_001324533	ENSMUSG00000048758	Rpl29	ribosomal protein L29	cluster_3
Nsd1_12HA_ChIP_mESC_mm10_vs_input_default_peak_3834	chr11	20333945	20334604	+	323	Intergenic	Intergenic	-1561	NM_018861	ENSMUSG00000020142	Slc1a4	solute carrier family 1 (glutamate/neutral amino acid transporter), member 4	cluster_2
Nsd1_12HA_ChIP_mESC_mm10_vs_input_default_peak_9390	chr14	32106333	32108049	+	323	Intergenic	RLTR25A|LTR|ERVK	21463	NM_145460	ENSMUSG00000021906	Oxnad1	oxidoreductase NAD-binding domain containing 1	cluster_2
Nsd1_12HA_ChIP_mESC_mm10_vs_input_default_peak_16662	chr2	31059235	31060347	+	323	intron (NM_001038700, intron 6 of 14)	intron (NM_001038700, intron 6 of 14)	36709	NM_001177650	ENSMUSG00000075415	Fnbp1	formin binding protein 1	cluster_1
Nsd1_12HA_ChIP_mESC_mm10_vs_input_default_peak_9783	chr14	63171282	63172043	+	323	intron (NM_001360211, intron 1 of 7)	AT_rich|Low_complexity|Low_complexity	6225	NM_001360211	ENSMUSG00000021273	Fdft1	farnesyl diphosphate farnesyl transferase 1	cluster_3
Nsd1_12HA_ChIP_mESC_mm10_vs_input_default_peak_2510	chr10	63177849	63179284	+	323	intron (NM_182992, intron 2 of 19)	intron (NM_182992, intron 2 of 19)	25386	NM_182992	ENSMUSG00000020067	Mypn	myopalladin	cluster_2
Nsd1_12HA_ChIP_mESC_mm10_vs_input_default_peak_13379	chr17	35484370	35485452	+	323	Intergenic	B2_Mm2|SINE|B2	14822	NM_010391	ENSMUSG00000067235	H2-Q10	histocompatibility 2, Q region locus 10	cluster_2
Nsd1_12HA_ChIP_mESC_mm10_vs_input_default_peak_24414	chr5	136040435	136041713	+	322	intron (NM_175309, intron 3 of 5)	intron (NM_175309, intron 3 of 5)	2578	NM_175309	ENSMUSG00000042985	Upk3b	uroplakin 3B	cluster_2
Nsd1_12HA_ChIP_mESC_mm10_vs_input_default_peak_10484	chr15	55303314	55304042	+	322	Intergenic	B1_Mus2|SINE|Alu	-4073	NM_181277	ENSMUSG00000022371	Col14a1	collagen, type XIV, alpha 1	cluster_3
Nsd1_12HA_ChIP_mESC_mm10_vs_input_default_peak_3927	chr11	29596902	29598161	+	322	Intergenic	ETnERV2-int|LTR|ERVK	-49491	NM_024277	ENSMUSG00000020460	Rps27a	ribosomal protein S27A	cluster_3
Nsd1_12HA_ChIP_mESC_mm10_vs_input_default_peak_1536	chr1	171189760	171191010	+	322	intron (NM_025557, intron 1 of 2)	B2_Mm2|SINE|B2	5883	NM_025557	ENSMUSG00000038370	Pcp4l1	Purkinje cell protein 4-like 1	cluster_2
Nsd1_12HA_ChIP_mESC_mm10_vs_input_default_peak_7797	chr12	110538813	110539622	+	322	intron (NM_001364210, intron 2 of 11)	B1_Mm|SINE|Alu	-52157	NR_033340		B930059L03Rik	RIKEN cDNA B930059L03 gene	cluster_3
Nsd1_12HA_ChIP_mESC_mm10_vs_input_default_peak_22931	chr5	53024380	53025016	+	322	Intergenic	Intergenic	-24655	NM_011402	ENSMUSG00000029188	Slc34a2	solute carrier family 34 (sodium phosphate), member 2	cluster_3
Nsd1_12HA_ChIP_mESC_mm10_vs_input_default_peak_11659	chr16	11269800	11270407	+	322	Intergenic	Intergenic	-15658	NR_035466	ENSMUSG00000088544	Mir1945	microRNA 1945	cluster_3
Nsd1_12HA_ChIP_mESC_mm10_vs_input_default_peak_14966	chr18	69593197	69593813	+	322	intron (NM_001361127, intron 8 of 19)	intron (NM_001361127, intron 8 of 19)	247345	NM_001361128	ENSMUSG00000053477	Tcf4	transcription factor 4	cluster_3
Nsd1_12HA_ChIP_mESC_mm10_vs_input_default_peak_29995	chr8	111824090	111824681	+	322	intron (NM_001368335, intron 5 of 6)	intron (NM_001368335, intron 5 of 6)	29952	NM_001368338	ENSMUSG00000031954	Cfdp1	craniofacial development protein 1	cluster_3
Nsd1_12HA_ChIP_mESC_mm10_vs_input_default_peak_31888	chr9	109894887	109895901	+	322	Intergenic	Intergenic	5751	NR_106057	ENSMUSG00000098490	Mir7089	microRNA 7089	cluster_3
Nsd1_12HA_ChIP_mESC_mm10_vs_input_default_peak_8358	chr13	44675149	44676240	+	322	Intergenic	Intergenic	-55080	NM_021878	ENSMUSG00000038518	Jarid2	jumonji, AT rich interactive domain 2	cluster_2
Nsd1_12HA_ChIP_mESC_mm10_vs_input_default_peak_73	chr1	9954676	9955273	+	322	Intergenic	B1_Mus1|SINE|Alu	-10856	NR_024067	ENSMUSG00000098234	Snhg6	small nucleolar RNA host gene 6	cluster_3
Nsd1_12HA_ChIP_mESC_mm10_vs_input_default_peak_29680	chr8	101996633	101997465	+	322	Intergenic	RLTR9D|LTR|ERVK	788062	NM_009866	ENSMUSG00000031673	Cdh11	cadherin 11	cluster_3
Nsd1_12HA_ChIP_mESC_mm10_vs_input_default_peak_413	chr1	59395945	59396740	+	322	Intergenic	(TTG)n|Simple_repeat|Simple_repeat	-85805	NM_008057	ENSMUSG00000041075	Fzd7	frizzled class receptor 7	cluster_2
Nsd1_12HA_ChIP_mESC_mm10_vs_input_default_peak_29798	chr8	106674449	106675937	+	322	Intergenic	Intergenic	-7875	NM_173037	ENSMUSG00000041949	Tango6	transport and golgi organization 6	cluster_3
Nsd1_12HA_ChIP_mESC_mm10_vs_input_default_peak_27831	chr7	82264691	82265386	+	322	intron (NM_017400, intron 2 of 8)	RMER13B|LTR|ERVK	-70656	NM_001190374	ENSMUSG00000070469	Adamtsl3	ADAMTS-like 3	cluster_3
Nsd1_12HA_ChIP_mESC_mm10_vs_input_default_peak_30221	chr8	121585594	121586246	+	322	Intergenic	B1_Mus2|SINE|Alu	-4518	NM_026160	ENSMUSG00000031812	Map1lc3b	microtubule-associated protein 1 light chain 3 beta	cluster_2
Nsd1_12HA_ChIP_mESC_mm10_vs_input_default_peak_1515	chr1	171056622	171058323	+	322	intron (NM_010188, intron 3 of 4)	intron (NM_010188, intron 3 of 4)	1922	NM_001356511	ENSMUSG00000059498	Fcgr3	Fc receptor, IgG, low affinity III	cluster_3
Nsd1_12HA_ChIP_mESC_mm10_vs_input_default_peak_7017	chr12	54734176	54734771	+	322	Intergenic	Intergenic	-38579	NM_025456	ENSMUSG00000054302	Eapp	E2F-associated phosphoprotein	cluster_2
Nsd1_12HA_ChIP_mESC_mm10_vs_input_default_peak_16219	chr19	58571275	58571875	+	322	Intergenic	B3A|SINE|B2	-34754	NR_038136	ENSMUSG00000100001	1810007D17Rik	RIKEN cDNA 1810007D17 gene	cluster_3
Nsd1_12HA_ChIP_mESC_mm10_vs_input_default_peak_1353	chr1	154095794	154096328	+	322	Intergenic	B2_Mm1a|SINE|B2	-105126	NM_001204908	ENSMUSG00000066797	Zfp648	zinc finger protein 648	cluster_3
Nsd1_12HA_ChIP_mESC_mm10_vs_input_default_peak_15524	chr19	10923171	10923795	+	322	Intergenic	(CAAAAA)n|Simple_repeat|Simple_repeat	-2882	NM_009580	ENSMUSG00000024734	Zp1	zona pellucida glycoprotein 1	cluster_3
Nsd1_12HA_ChIP_mESC_mm10_vs_input_default_peak_176	chr1	24675416	24676001	+	322	Intergenic	RLTR40|LTR|ERVK	-2836	NM_026719	ENSMUSG00000073725	Lmbrd1	LMBR1 domain containing 1	cluster_3
Nsd1_12HA_ChIP_mESC_mm10_vs_input_default_peak_2973	chr10	85624465	85625057	+	322	intron (NM_001017525, intron 2 of 14)	intron (NM_001017525, intron 2 of 14)	26350	NM_001017525	ENSMUSG00000020042	Btbd11	BTB (POZ) domain containing 11	cluster_3
Nsd1_12HA_ChIP_mESC_mm10_vs_input_default_peak_15595	chr19	20426136	20426708	+	322	Intergenic	MT2B|LTR|ERVL	21134	NR_045817	ENSMUSG00000094732	1500015L24Rik	RIKEN cDNA 1500015L24 gene	cluster_3
Nsd1_12HA_ChIP_mESC_mm10_vs_input_default_peak_23412	chr5	107881595	107883016	+	322	Intergenic	B2_Mm1t|SINE|B2	-7198	NM_007964	ENSMUSG00000011831	Evi5	ecotropic viral integration site 5	cluster_3
Nsd1_12HA_ChIP_mESC_mm10_vs_input_default_peak_28946	chr8	43327415	43328960	+	322	Intergenic	C-rich|Low_complexity|Low_complexity	-21178	NM_009556	ENSMUSG00000051176	Zfp42	zinc finger protein 42	cluster_2
Nsd1_12HA_ChIP_mESC_mm10_vs_input_default_peak_30718	chr9	37388498	37389748	+	322	Intergenic	B3A|SINE|B2	-12849	NM_001309390	ENSMUSG00000032125	Robo4	roundabout guidance receptor 4	cluster_2
Nsd1_12HA_ChIP_mESC_mm10_vs_input_default_peak_1590	chr1	178406729	178407683	+	322	intron (NM_026626, intron 1 of 6)	intron (NM_026626, intron 1 of 6)	1188	NM_026626	ENSMUSG00000026495	Efcab2	EF-hand calcium binding domain 2	cluster_2
Nsd1_12HA_ChIP_mESC_mm10_vs_input_default_peak_18551	chr2	168969491	168970241	+	322	Intergenic	B1_Mus2|SINE|Alu	-8403	NR_040326	ENSMUSG00000086348	1700017J07Rik	RIKEN cDNA 1700017J07 gene	cluster_3
Nsd1_12HA_ChIP_mESC_mm10_vs_input_default_peak_27660	chr7	77739043	77739533	+	322	Intergenic	RLTR25B|LTR|ERVK	838550	NM_008746	ENSMUSG00000059146	Ntrk3	neurotrophic tyrosine kinase, receptor, type 3	cluster_3
Nsd1_12HA_ChIP_mESC_mm10_vs_input_default_peak_5229	chr11	88121974	88123139	+	322	intron (NM_198013, intron 1 of 10)	intron (NM_198013, intron 1 of 10)	23410	NM_198013	ENSMUSG00000018378	Cuedc1	CUE domain containing 1	cluster_2
Nsd1_12HA_ChIP_mESC_mm10_vs_input_default_peak_29912	chr8	110803561	110804188	+	322	intron (NM_029646, intron 1 of 7)	B1_Mus1|SINE|Alu	2050	NM_029646	ENSMUSG00000031750	Il34	interleukin 34	cluster_3
Nsd1_12HA_ChIP_mESC_mm10_vs_input_default_peak_25258	chr6	47650504	47651022	+	322	Intergenic	4.5SRNA|scRNA|scRNA	4331	NR_002841		Rn4.5s	4.5S RNA	cluster_3
Nsd1_12HA_ChIP_mESC_mm10_vs_input_default_peak_7625	chr12	95436965	95437578	+	322	Intergenic	ID_B1|SINE|B4	-254955	NM_201518	ENSMUSG00000047414	Flrt2	fibronectin leucine rich transmembrane protein 2	cluster_3
Nsd1_12HA_ChIP_mESC_mm10_vs_input_default_peak_5460	chr11	96117257	96118754	+	322	Intergenic	B2_Mm1a|SINE|B2	-6043	NM_001271018	ENSMUSG00000006056	Calcoco2	calcium binding and coiled-coil domain 2	cluster_2
Nsd1_12HA_ChIP_mESC_mm10_vs_input_default_peak_30105	chr8	119378156	119378744	+	322	Intergenic	B1_Mus2|SINE|Alu	-16444	NM_019966	ENSMUSG00000074064	Mlycd	malonyl-CoA decarboxylase	cluster_3
Nsd1_12HA_ChIP_mESC_mm10_vs_input_default_peak_5807	chr11	101562310	101562778	+	322	intron (NR_152788, intron 7 of 22)	B2_Mm2|SINE|B2	9890	NM_008676	ENSMUSG00000017119	Nbr1	NBR1, autophagy cargo receptor	cluster_3
Nsd1_12HA_ChIP_mESC_mm10_vs_input_default_peak_13506	chr17	45634734	45636066	+	322	intron (NM_001013767, intron 11 of 21)	B1_Mus1|SINE|Alu	23909	NM_001013767	ENSMUSG00000058626	Capn11	calpain 11	cluster_2
Nsd1_12HA_ChIP_mESC_mm10_vs_input_default_peak_31448	chr9	75446656	75447193	+	322	intron (NM_001039522, intron 2 of 11)	B2_Mm1a|SINE|B2	5400	NM_001039522	ENSMUSG00000042487	Leo1	Leo1, Paf1/RNA polymerase II complex component	cluster_3
Nsd1_12HA_ChIP_mESC_mm10_vs_input_default_peak_7048	chr12	55321081	55321849	+	322	intron (NM_025373, intron 3 of 6)	B1_Mus1|SINE|Alu	-18465	NM_021529	ENSMUSG00000021022	Ppp2r3c	protein phosphatase 2, regulatory subunit B'', gamma	cluster_3
Nsd1_12HA_ChIP_mESC_mm10_vs_input_default_peak_25338	chr6	49319339	49320011	+	321	intron (NM_175098, intron 1 of 2)	intron (NM_175098, intron 1 of 2)	401	NM_001311112	ENSMUSG00000050786	Ccdc126	coiled-coil domain containing 126	cluster_3
Nsd1_12HA_ChIP_mESC_mm10_vs_input_default_peak_17310	chr2	90821292	90824074	+	321	intron (NR_151502, intron 18 of 21)	B2_Mm1a|SINE|B2	-24472	NM_001317244	ENSMUSG00000027282	Mtch2	mitochondrial carrier 2	cluster_2
Nsd1_12HA_ChIP_mESC_mm10_vs_input_default_peak_3054	chr10	93809481	93810194	+	321	Intergenic	Intergenic	-21718	NM_001206851	ENSMUSG00000020020	Usp44	ubiquitin specific peptidase 44	cluster_3
Nsd1_12HA_ChIP_mESC_mm10_vs_input_default_peak_13146	chr17	29475380	29478130	+	321	Intergenic	B1_Mur3|SINE|Alu	-14030	NM_008842	ENSMUSG00000024014	Pim1	proviral integration site 1	cluster_2
Nsd1_12HA_ChIP_mESC_mm10_vs_input_default_peak_5791	chr11	101334372	101335427	+	321	intron (NM_009675, intron 1 of 3)	intron (NM_009675, intron 1 of 3)	4293	NM_009675	ENSMUSG00000019326	Aoc3	amine oxidase, copper containing 3	cluster_2
Nsd1_12HA_ChIP_mESC_mm10_vs_input_default_peak_21919	chr4	138001388	138002812	+	321	intron (NM_001355699, intron 1 of 32)	intron (NM_001355699, intron 1 of 32)	4275	NM_001369130	ENSMUSG00000028760	Eif4g3	eukaryotic translation initiation factor 4 gamma, 3	cluster_2
Nsd1_12HA_ChIP_mESC_mm10_vs_input_default_peak_24092	chr5	125408257	125410029	+	321	Intergenic	B1_Mus2|SINE|Alu	-19126	NM_019639	ENSMUSG00000008348	Ubc	ubiquitin C	cluster_2
Nsd1_12HA_ChIP_mESC_mm10_vs_input_default_peak_4754	chr11	74535346	74536502	+	321	intron (NM_001015046, intron 2 of 24)	PB1D10|SINE|Alu	-13123	NM_001364131	ENSMUSG00000038807	Rap1gap2	RAP1 GTPase activating protein 2	cluster_3
Nsd1_12HA_ChIP_mESC_mm10_vs_input_default_peak_21465	chr4	132515778	132516713	+	321	Intergenic	B1_Mus2|SINE|Alu	-5789	NM_144907	ENSMUSG00000028893	Sesn2	sestrin 2	cluster_2
Nsd1_12HA_ChIP_mESC_mm10_vs_input_default_peak_8131	chr13	23317236	23317833	+	321	intron (NR_131052, intron 2 of 3)	tRNA-Met|tRNA|tRNA	4009	NR_131052	ENSMUSG00000087097	4930586N03Rik	RIKEN cDNA 4930586N03 gene	cluster_3
Nsd1_12HA_ChIP_mESC_mm10_vs_input_default_peak_25750	chr6	89043888	89044574	+	320	Intergenic	ID_B1|SINE|B4	-51879	NR_134978	ENSMUSG00000055403	4933427D06Rik	RIKEN cDNA 4933427D06 gene	cluster_3
Nsd1_12HA_ChIP_mESC_mm10_vs_input_default_peak_7064	chr12	55450418	55451251	+	320	Intergenic	Intergenic	41813	NM_010907	ENSMUSG00000021025	Nfkbia	nuclear factor of kappa light polypeptide gene enhancer in B cells inhibitor, alpha	cluster_2
Nsd1_12HA_ChIP_mESC_mm10_vs_input_default_peak_711	chr1	86454985	86456517	+	320	Intergenic	ORR1A3|LTR|ERVL-MaLR	29422	NM_027966	ENSMUSG00000036574	Tex44	testis expressed 44	cluster_2
Nsd1_12HA_ChIP_mESC_mm10_vs_input_default_peak_14591	chr18	36409233	36410399	+	320	intron (NM_026027, intron 3 of 3)	intron (NM_026027, intron 3 of 3)	44679	NM_026027	ENSMUSG00000024346	Pfdn1	prefoldin 1	cluster_2
Nsd1_12HA_ChIP_mESC_mm10_vs_input_default_peak_25584	chr6	82686013	82688889	+	320	Intergenic	Intergenic	-34577	NM_001370295	ENSMUSG00000030042	Pole4	polymerase (DNA-directed), epsilon 4 (p12 subunit)	cluster_2
Nsd1_12HA_ChIP_mESC_mm10_vs_input_default_peak_22452	chr4	152032614	152033625	+	320	intron (NM_031867, intron 2 of 5)	intron (NM_031867, intron 2 of 5)	5371	NM_031867	ENSMUSG00000028950	Tas1r1	taste receptor, type 1, member 1	cluster_2
Nsd1_12HA_ChIP_mESC_mm10_vs_input_default_peak_13635	chr17	47060352	47060950	+	320	Intergenic	4.5SRNA|scRNA|scRNA	-50119	NM_001177374	ENSMUSG00000023977	Ubr2	ubiquitin protein ligase E3 component n-recognin 2	cluster_3
Nsd1_12HA_ChIP_mESC_mm10_vs_input_default_peak_5189	chr11	87448365	87449264	+	320	intron (NM_031386, intron 2 of 30)	U3|snRNA|snRNA	21223	NM_001199293	ENSMUSG00000010342	Tex14	testis expressed gene 14	cluster_2
Nsd1_12HA_ChIP_mESC_mm10_vs_input_default_peak_4957	chr11	78276226	78276782	+	319	intron (NM_001002004, intron 23 of 38)	(T)n|Simple_repeat|Simple_repeat	-14337	NM_001287206		Rskr	ribosomal protein S6 kinase related	cluster_3
Nsd1_12HA_ChIP_mESC_mm10_vs_input_default_peak_9325	chr14	27246903	27247489	+	319	intron (NM_027871, intron 1 of 10)	B2_Mm2|SINE|B2	9186	NM_027871	ENSMUSG00000021895	Arhgef3	Rho guanine nucleotide exchange factor (GEF) 3	cluster_3
Nsd1_12HA_ChIP_mESC_mm10_vs_input_default_peak_9036	chr13	112759268	112759813	+	319	Intergenic	ID_B1|SINE|B4	-41237	NM_008903	ENSMUSG00000021759	Plpp1	phospholipid phosphatase 1	cluster_3
Nsd1_12HA_ChIP_mESC_mm10_vs_input_default_peak_11742	chr16	13971633	13972334	+	319	Intergenic	Intergenic	-14654	NM_144518	ENSMUSG00000044117	Bmerb1	bMERB domain containing 1	cluster_2
Nsd1_12HA_ChIP_mESC_mm10_vs_input_default_peak_6373	chr11	116326774	116328878	+	319	Intergenic	Intergenic	7528	NM_008240	ENSMUSG00000034227	Foxj1	forkhead box J1	cluster_2
Nsd1_12HA_ChIP_mESC_mm10_vs_input_default_peak_24740	chr5	144846237	144847148	+	319	intron (NM_001081362, intron 65 of 70)	intron (NM_001081362, intron 65 of 70)	50124	NR_106006	ENSMUSG00000098822	Mir7039	microRNA 7039	cluster_3
Nsd1_12HA_ChIP_mESC_mm10_vs_input_default_peak_9952	chr14	78770175	78771133	+	319	Intergenic	Intergenic	-37925	NM_001081336	ENSMUSG00000034731	Dgkh	diacylglycerol kinase, eta	cluster_3
Nsd1_12HA_ChIP_mESC_mm10_vs_input_default_peak_18109	chr2	157356698	157357593	+	318	Intergenic	ORR1A3|LTR|ERVL-MaLR	-10449	NM_026968	ENSMUSG00000063019	Manbal	mannosidase, beta A, lysosomal-like	cluster_3
Nsd1_12HA_ChIP_mESC_mm10_vs_input_default_peak_6457	chr11	117045910	117047003	+	317	Intergenic	B1_Mus2|SINE|Alu	-30327	NR_027059	ENSMUSG00000086859	Snhg20	small nucleolar RNA host gene 20	cluster_3
Nsd1_12HA_ChIP_mESC_mm10_vs_input_default_peak_13942	chr17	70899439	70900958	+	317	Intergenic	B1_Mur4|SINE|Alu	-39598	NR_035427	ENSMUSG00000080468	Mir1195	microRNA 1195	cluster_2
Nsd1_12HA_ChIP_mESC_mm10_vs_input_default_peak_19488	chr3	95519554	95520374	+	317	Intergenic	Intergenic	-6822	NM_021281	ENSMUSG00000038642	Ctss	cathepsin S	cluster_3
Nsd1_12HA_ChIP_mESC_mm10_vs_input_default_peak_32149	chr9	120005401	120006996	+	317	Intergenic	RMER17C-int|LTR|ERVK	17400	NM_011724	ENSMUSG00000079243	Xirp1	xin actin-binding repeat containing 1	cluster_2
Nsd1_12HA_ChIP_mESC_mm10_vs_input_default_peak_25086	chr6	34913476	34914584	+	316	Intergenic	B1_Mus2|SINE|Alu	-3199	NM_001013366	ENSMUSG00000058486	Wdr91	WD repeat domain 91	cluster_2
Nsd1_12HA_ChIP_mESC_mm10_vs_input_default_peak_4020	chr11	43634256	43635350	+	316	Intergenic	B1_Mur4|SINE|Alu	-33241	NM_008375	ENSMUSG00000020405	Fabp6	fatty acid binding protein 6	cluster_3
Nsd1_12HA_ChIP_mESC_mm10_vs_input_default_peak_9704	chr14	57536392	57537448	+	316	intron (NM_145837, intron 2 of 2)	intron (NM_145837, intron 2 of 2)	12091	NM_145837	ENSMUSG00000050222	Il17d	interleukin 17D	cluster_2
Nsd1_12HA_ChIP_mESC_mm10_vs_input_default_peak_31957	chr9	110947771	110952107	+	316	Intergenic	MLT1E1|LTR|ERVL-MaLR	-1606	NM_028838	ENSMUSG00000032495	Lrrc2	leucine rich repeat containing 2	cluster_1
Nsd1_12HA_ChIP_mESC_mm10_vs_input_default_peak_13623	chr17	46872996	46874137	+	316	Intergenic	Intergenic	-17055	NM_178385	ENSMUSG00000036430	Tbcc	tubulin-specific chaperone C	cluster_2
Nsd1_12HA_ChIP_mESC_mm10_vs_input_default_peak_26249	chr6	125431912	125432872	+	316	Intergenic	B1_Mm|SINE|Alu	-51888	NM_198604	ENSMUSG00000038167	Plekhg6	pleckstrin homology domain containing, family G (with RhoGef domain) member 6	cluster_1
Nsd1_12HA_ChIP_mESC_mm10_vs_input_default_peak_55	chr1	8581317	8582432	+	316	intron (NM_001290393, intron 13 of 19)	RLTR13D6|LTR|ERVK	718003	NM_001290393	ENSMUSG00000025909	Sntg1	syntrophin, gamma 1	cluster_2
Nsd1_12HA_ChIP_mESC_mm10_vs_input_default_peak_9615	chr14	54417979	54419879	+	316	Intergenic	MT2B|LTR|ERVL	-1227	NM_011405	ENSMUSG00000000958	Slc7a7	solute carrier family 7 (cationic amino acid transporter, y+ system), member 7	cluster_2
Nsd1_12HA_ChIP_mESC_mm10_vs_input_default_peak_22635	chr5	20962013	20963057	+	316	Intergenic	MLTR31F_MM|LTR|ERVK	-10713	NM_001080977	ENSMUSG00000039968	Rsbn1l	round spermatid basic protein 1-like	cluster_2
Nsd1_12HA_ChIP_mESC_mm10_vs_input_default_peak_7651	chr12	100188733	100189560	+	316	intron (NR_045282, intron 2 of 2)	intron (NR_045282, intron 2 of 2)	1178	NR_045282	ENSMUSG00000072884	Gm10433	predicted gene 10433	cluster_2
Nsd1_12HA_ChIP_mESC_mm10_vs_input_default_peak_13486	chr17	45449455	45450185	+	316	intron (NM_001357832, intron 5 of 6)	B4|SINE|B4	15989	NR_130961	ENSMUSG00000097119	B230354K17Rik	RIKEN cDNA B230354K17 gene	cluster_3
Nsd1_12HA_ChIP_mESC_mm10_vs_input_default_peak_22098	chr4	141864501	141865109	+	316	intron (NM_025994, intron 1 of 3)	MTD|LTR|ERVL-MaLR	10115	NM_025994	ENSMUSG00000040659	Efhd2	EF hand domain containing 2	cluster_3
Nsd1_12HA_ChIP_mESC_mm10_vs_input_default_peak_26634	chr7	3371847	3373684	+	316	Intergenic	MTC|LTR|ERVL-MaLR	-21277	NM_133190	ENSMUSG00000053395	Cacng8	calcium channel, voltage-dependent, gamma subunit 8	cluster_2
Nsd1_12HA_ChIP_mESC_mm10_vs_input_default_peak_3091	chr10	95557007	95558206	+	316	intron (NM_001358996, intron 1 of 4)	intron (NM_001358996, intron 1 of 4)	1715	NR_037212	ENSMUSG00000092867	Mir3058	microRNA 3058	cluster_2
Nsd1_12HA_ChIP_mESC_mm10_vs_input_default_peak_24916	chr6	4972315	4973035	+	316	intron (NM_001363809, intron 2 of 15)	intron (NM_001363809, intron 2 of 15)	69364	NR_156747	ENSMUSG00000032827	Ppp1r9a	protein phosphatase 1, regulatory subunit 9A	cluster_3
Nsd1_12HA_ChIP_mESC_mm10_vs_input_default_peak_11372	chr15	100664444	100665152	+	316	intron (NM_001270537, intron 1 of 10)	intron (NM_001270537, intron 1 of 10)	4705	NM_001368666	ENSMUSG00000098112	Bin2	bridging integrator 2	cluster_3
Nsd1_12HA_ChIP_mESC_mm10_vs_input_default_peak_26999	chr7	25828582	25829480	+	316	Intergenic	B1_Mus2|SINE|Alu	-12506	NM_028775	ENSMUSG00000040703	Cyp2s1	cytochrome P450, family 2, subfamily s, polypeptide 1	cluster_3
Nsd1_12HA_ChIP_mESC_mm10_vs_input_default_peak_13974	chr17	74300131	74302438	+	316	intron (NM_024428, intron 4 of 4)	ID_B1|SINE|B4	-6421	NM_133771	ENSMUSG00000058704	Memo1	mediator of cell motility 1	cluster_2
Nsd1_12HA_ChIP_mESC_mm10_vs_input_default_peak_17224	chr2	75655799	75658495	+	316	Intergenic	MTD|LTR|ERVL-MaLR	-2112	NM_001359971	ENSMUSG00000059005	Hnrnpa3	heterogeneous nuclear ribonucleoprotein A3	cluster_1
Nsd1_12HA_ChIP_mESC_mm10_vs_input_default_peak_12449	chr16	90740226	90741028	+	316	intron (NM_029844, intron 1 of 2)	intron (NM_029844, intron 1 of 2)	2420	NR_155757	ENSMUSG00000039956	Mrap	melanocortin 2 receptor accessory protein	cluster_3
Nsd1_12HA_ChIP_mESC_mm10_vs_input_default_peak_26668	chr7	4702490	4703783	+	316	intron (NM_001003920, intron 7 of 18)	B1_Mur2|SINE|Alu	12208	NM_001168572	ENSMUSG00000035390	Brsk1	BR serine/threonine kinase 1	cluster_2
Nsd1_12HA_ChIP_mESC_mm10_vs_input_default_peak_9405	chr14	34360462	34361225	+	316	Intergenic	B2_Mm2|SINE|B2	-5450	NM_183278	ENSMUSG00000043681	Fam25c	family with sequence similarity 25, member C	cluster_1
Nsd1_12HA_ChIP_mESC_mm10_vs_input_default_peak_13867	chr17	65904709	65905255	+	316	Intergenic	B1_Mm|SINE|Alu	-19227	NM_009067	ENSMUSG00000024096	Ralbp1	ralA binding protein 1	cluster_3
Nsd1_12HA_ChIP_mESC_mm10_vs_input_default_peak_15344	chr19	6121896	6122967	+	316	intron (NM_026912, intron 3 of 7)	B1_Mur1|SINE|Alu	-3845	NM_133678	ENSMUSG00000024790	Sac3d1	SAC3 domain containing 1	cluster_2
Nsd1_12HA_ChIP_mESC_mm10_vs_input_default_peak_16365	chr2	18585501	18587349	+	316	Intergenic	Intergenic	-86010	NM_147778	ENSMUSG00000051154	Commd3	COMM domain containing 3	cluster_3
Nsd1_12HA_ChIP_mESC_mm10_vs_input_default_peak_24630	chr5	142767313	142768124	+	316	intron (NM_178242, intron 10 of 15)	(TG)n|Simple_repeat|Simple_repeat	49944	NM_001122730	ENSMUSG00000039477	Tnrc18	trinucleotide repeat containing 18	cluster_3
Nsd1_12HA_ChIP_mESC_mm10_vs_input_default_peak_17453	chr2	105047242	105048644	+	316	Intergenic	Intergenic	-30916	NM_145380	ENSMUSG00000027170	Eif3m	eukaryotic translation initiation factor 3, subunit M	cluster_3
Nsd1_12HA_ChIP_mESC_mm10_vs_input_default_peak_20608	chr4	62545036	62545771	+	316	intron (NM_001356421, intron 11 of 13)	MLTR25A|LTR|ERVK	-14444	NM_019492	ENSMUSG00000059810	Rgs3	regulator of G-protein signaling 3	cluster_3
Nsd1_12HA_ChIP_mESC_mm10_vs_input_default_peak_5022	chr11	79978206	79979984	+	316	Intergenic	Intergenic	-14011	NM_001163018	ENSMUSG00000017548	Suz12	SUZ12 polycomb repressive complex 2 subunit	cluster_2
Nsd1_12HA_ChIP_mESC_mm10_vs_input_default_peak_13214	chr17	30878041	30878758	+	316	Intergenic	B1_Mm|SINE|Alu	-23468	NM_021332	ENSMUSG00000024027	Glp1r	glucagon-like peptide 1 receptor	cluster_1
Nsd1_12HA_ChIP_mESC_mm10_vs_input_default_peak_25019	chr6	30021190	30022021	+	316	Intergenic	B1_Mur1|SINE|Alu	-26383	NM_001164228	ENSMUSG00000058440	Nrf1	nuclear respiratory factor 1	cluster_3
Nsd1_12HA_ChIP_mESC_mm10_vs_input_default_peak_9348	chr14	30528256	30530341	+	316	Intergenic	B4A|SINE|B4	-19833	NM_009388	ENSMUSG00000021957	Tkt	transketolase	cluster_2
Nsd1_12HA_ChIP_mESC_mm10_vs_input_default_peak_29774	chr8	106527646	106528319	+	316	intron (NM_007665, intron 2 of 15)	ID_B1|SINE|B4	17130	NM_001037809	ENSMUSG00000061048	Cdh3	cadherin 3	cluster_2
Nsd1_12HA_ChIP_mESC_mm10_vs_input_default_peak_20384	chr4	43745354	43746372	+	316	Intergenic	L1MB3|LINE|L1	-5996	NR_040667		A630077J23Rik	RIKEN cDNA A630077J23 gene	cluster_3
Nsd1_12HA_ChIP_mESC_mm10_vs_input_default_peak_7709	chr12	104915397	104916665	+	316	Intergenic	Intergenic	-50955	NM_001040682	ENSMUSG00000021097	Clmn	calmin	cluster_3
Nsd1_12HA_ChIP_mESC_mm10_vs_input_default_peak_21390	chr4	130644700	130645154	+	316	Intergenic	B1_Mm|SINE|Alu	-18394	NM_001159606	ENSMUSG00000028580	Pum1	pumilio RNA-binding family member 1	cluster_2
Nsd1_12HA_ChIP_mESC_mm10_vs_input_default_peak_8002	chr13	13414809	13415456	+	316	Intergenic	B2_Mm1a|SINE|B2	-21508	NM_031999	ENSMUSG00000021306	Gpr137b	G protein-coupled receptor 137B	cluster_3
Nsd1_12HA_ChIP_mESC_mm10_vs_input_default_peak_5297	chr11	88996922	88997797	+	315	Intergenic	Intergenic	-2044	NM_009546	ENSMUSG00000000275	Trim25	tripartite motif-containing 25	cluster_1
Nsd1_12HA_ChIP_mESC_mm10_vs_input_default_peak_16592	chr2	30075620	30077672	+	315	Intergenic	PB1D10|SINE|Alu	-2052	NM_153805	ENSMUSG00000026785	Pkn3	protein kinase N3	cluster_2
Nsd1_12HA_ChIP_mESC_mm10_vs_input_default_peak_7524	chr12	85617863	85618607	+	315	intron (NM_030887, intron 2 of 3)	B3|SINE|B2	18217	NM_001205053	ENSMUSG00000034271	Jdp2	Jun dimerization protein 2	cluster_2
Nsd1_12HA_ChIP_mESC_mm10_vs_input_default_peak_23546	chr5	114146758	114147543	+	315	Intergenic	Intergenic	15994	NM_011677	ENSMUSG00000029591	Ung	uracil DNA glycosylase	cluster_2
Nsd1_12HA_ChIP_mESC_mm10_vs_input_default_peak_249	chr1	36532816	36533563	+	315	intron (NM_153502, intron 3 of 8)	B1_Mus1|SINE|Alu	2550	NM_153502	ENSMUSG00000067653	Ankrd23	ankyrin repeat domain 23	cluster_3
Nsd1_12HA_ChIP_mESC_mm10_vs_input_default_peak_30501	chr9	21209663	21210542	+	315	intron (NM_183408, intron 14 of 14)	B3|SINE|B2	13397	NM_019798	ENSMUSG00000032177	Pde4a	phosphodiesterase 4A, cAMP specific	cluster_2
Nsd1_12HA_ChIP_mESC_mm10_vs_input_default_peak_1811	chr10	4142402	4145555	+	315	intron (NM_172308, intron 26 of 27)	intron (NM_172308, intron 26 of 27)	69142	NR_152620	ENSMUSG00000111266	Gm30570	predicted gene, 30570	cluster_2
Nsd1_12HA_ChIP_mESC_mm10_vs_input_default_peak_16500	chr2	27569291	27569827	+	315	Intergenic	B1_Mur2|SINE|Alu	54412	NM_080848	ENSMUSG00000026917	Wdr5	WD repeat domain 5	cluster_2
Nsd1_12HA_ChIP_mESC_mm10_vs_input_default_peak_14056	chr17	80804491	80805787	+	315	Intergenic	B1_Mus2|SINE|Alu	-77114	NM_001360278	ENSMUSG00000024242	Map4k3	mitogen-activated protein kinase kinase kinase kinase 3	cluster_2
Nsd1_12HA_ChIP_mESC_mm10_vs_input_default_peak_22382	chr4	150209412	150210443	+	315	Intergenic	PB1D10|SINE|Alu	-8792	NM_009802	ENSMUSG00000028972	Car6	carbonic anhydrase 6	cluster_3
Nsd1_12HA_ChIP_mESC_mm10_vs_input_default_peak_16965	chr2	52758865	52759944	+	314	Intergenic	T-rich|Low_complexity|Low_complexity	-17255	NM_019667	ENSMUSG00000055371	Stam2	signal transducing adaptor molecule (SH3 domain and ITAM motif) 2	cluster_3
Nsd1_12HA_ChIP_mESC_mm10_vs_input_default_peak_31317	chr9	70283583	70284505	+	314	intron (NM_181072, intron 1 of 27)	intron (NM_181072, intron 1 of 27)	76694	NM_181072	ENSMUSG00000032220	Myo1e	myosin IE	cluster_3
Nsd1_12HA_ChIP_mESC_mm10_vs_input_default_peak_13572	chr17	46669208	46669696	+	314	intron (NM_001368622, intron 7 of 7)	intron (NM_001368622, intron 7 of 7)	4854	NM_001368622	ENSMUSG00000023971	Rrp36	ribosomal RNA processing 36 homolog (S. cerevisiae)	cluster_1
Nsd1_12HA_ChIP_mESC_mm10_vs_input_default_peak_28715	chr8	18895040	18895908	+	313	Intergenic	Intergenic	49195	NM_026792	ENSMUSG00000031467	Agpat5	1-acylglycerol-3-phosphate O-acyltransferase 5 (lysophosphatidic acid acyltransferase, epsilon)	cluster_1
Nsd1_12HA_ChIP_mESC_mm10_vs_input_default_peak_6058	chr11	106607486	106608307	+	313	intron (NM_198292, intron 1 of 11)	intron (NM_198292, intron 1 of 11)	5034	NM_198292	ENSMUSG00000040548	Tex2	testis expressed gene 2	cluster_3
Nsd1_12HA_ChIP_mESC_mm10_vs_input_default_peak_15616	chr19	23075826	23077014	+	313	Intergenic	MTEb-int|LTR|ERVL-MaLR	-64806	NM_010638	ENSMUSG00000033863	Klf9	Kruppel-like factor 9	cluster_2
Nsd1_12HA_ChIP_mESC_mm10_vs_input_default_peak_7716	chr12	105053752	105054281	+	313	Intergenic	B1_Mus2|SINE|Alu	21398	NM_028419	ENSMUSG00000021102	Glrx5	glutaredoxin 5	cluster_3
Nsd1_12HA_ChIP_mESC_mm10_vs_input_default_peak_4891	chr11	77609628	77610430	+	312	Intergenic	Intergenic	-2214	NM_001364134	ENSMUSG00000017291	Taok1	TAO kinase 1	cluster_2
Nsd1_12HA_ChIP_mESC_mm10_vs_input_default_peak_18659	chr2	173080498	173081053	+	312	Intergenic	ID_B1|SINE|B4	38750	NM_001355185	ENSMUSG00000070495	Ctcfl	CCCTC-binding factor (zinc finger protein)-like	cluster_3
Nsd1_12HA_ChIP_mESC_mm10_vs_input_default_peak_27956	chr7	100504687	100505461	+	312	intron (NM_153527, intron 5 of 7)	B1_Mm|SINE|Alu	9741	NM_153527	ENSMUSG00000030708	Dnajb13	DnaJ heat shock protein family (Hsp40) member B13	cluster_2
Nsd1_12HA_ChIP_mESC_mm10_vs_input_default_peak_27019	chr7	27273823	27274801	+	312	intron (NM_010950, intron 7 of 9)	intron (NM_010950, intron 7 of 9)	15551	NM_010950	ENSMUSG00000063160	Numbl	numb-like	cluster_3
Nsd1_12HA_ChIP_mESC_mm10_vs_input_default_peak_2051	chr10	24833736	24834987	+	312	intron (NM_134005, intron 1 of 24)	B1_Mm|SINE|Alu	1834	NM_134005	ENSMUSG00000019989	Enpp3	ectonucleotide pyrophosphatase/phosphodiesterase 3	cluster_2
Nsd1_12HA_ChIP_mESC_mm10_vs_input_default_peak_9030	chr13	112413715	112414920	+	312	Intergenic	Intergenic	-49753	NM_010560	ENSMUSG00000021756	Il6st	interleukin 6 signal transducer	cluster_2
Nsd1_12HA_ChIP_mESC_mm10_vs_input_default_peak_9831	chr14	65331947	65333125	+	312	Intergenic	Intergenic	-26140	NM_199029	ENSMUSG00000034522	Zfp395	zinc finger protein 395	cluster_3
Nsd1_12HA_ChIP_mESC_mm10_vs_input_default_peak_23313	chr5	100334790	100335489	+	312	Intergenic	ID_B1|SINE|B4	32769	NR_152163		Gm45913	predicted gene, 45913	cluster_3
Nsd1_12HA_ChIP_mESC_mm10_vs_input_default_peak_1851	chr10	4373275	4375662	+	312	intron (NM_001359811, intron 2 of 2)	intron (NM_001359811, intron 2 of 2)	13007	NM_001359811	ENSMUSG00000075327	Zbtb2	zinc finger and BTB domain containing 2	cluster_2
Nsd1_12HA_ChIP_mESC_mm10_vs_input_default_peak_10976	chr15	84130548	84131432	+	312	Intergenic	Intergenic	-7815	NM_029427	ENSMUSG00000018868	Pnpla5	patatin-like phospholipase domain containing 5	cluster_3
Nsd1_12HA_ChIP_mESC_mm10_vs_input_default_peak_20811	chr4	108162926	108163759	+	312	Intergenic	Intergenic	-2095	NM_026728	ENSMUSG00000028601	Echdc2	enoyl Coenzyme A hydratase domain containing 2	cluster_3
Nsd1_12HA_ChIP_mESC_mm10_vs_input_default_peak_27161	chr7	29211693	29213520	+	312	intron (NM_001164658, intron 1 of 27)	intron (NM_001164658, intron 1 of 27)	1427	NM_001164658	ENSMUSG00000049676	Catsperg1	cation channel sperm associated auxiliary subunit gamma 1	cluster_2
Nsd1_12HA_ChIP_mESC_mm10_vs_input_default_peak_3589	chr11	4806896	4807870	+	311	intron (NM_001252251, intron 5 of 16)	intron (NM_001252251, intron 5 of 16)	25752	NM_001252253	ENSMUSG00000009073	Nf2	neurofibromin 2	cluster_2
Nsd1_12HA_ChIP_mESC_mm10_vs_input_default_peak_27242	chr7	30831303	30832482	+	311	Intergenic	RLTR1B-int|LTR|ERV1	-8117	NM_146187	ENSMUSG00000051314	Ffar2	free fatty acid receptor 2	cluster_3
Nsd1_12HA_ChIP_mESC_mm10_vs_input_default_peak_11550	chr16	5001673	5002599	+	311	Intergenic	Intergenic	-4284	NM_027669	ENSMUSG00000022542	2024-09-12	septin 12	cluster_3
Nsd1_12HA_ChIP_mESC_mm10_vs_input_default_peak_6167	chr11	107512083	107512512	+	311	Intergenic	B1_Mus2|SINE|Alu	32769	NM_025894	ENSMUSG00000020720	Psmd12	proteasome (prosome, macropain) 26S subunit, non-ATPase, 12	cluster_2
Nsd1_12HA_ChIP_mESC_mm10_vs_input_default_peak_5125	chr11	85270218	85271625	+	311	Intergenic	B3|SINE|B2	35755	NR_028329	ENSMUSG00000085628	Appbp2os	amyloid beta precursor protein (cytoplasmic tail) binding protein 2, opposite strand	cluster_3
Nsd1_12HA_ChIP_mESC_mm10_vs_input_default_peak_615	chr1	75511704	75512769	+	311	Intergenic	B2_Mm2|SINE|B2	4627	NM_001329843	ENSMUSG00000032968	Inha	inhibin alpha	cluster_2
Nsd1_12HA_ChIP_mESC_mm10_vs_input_default_peak_24090	chr5	125403828	125404490	+	311	Intergenic	Intergenic	-14142	NM_019639	ENSMUSG00000008348	Ubc	ubiquitin C	cluster_1
Nsd1_12HA_ChIP_mESC_mm10_vs_input_default_peak_7721	chr12	105222933	105225058	+	311	Intergenic	Intergenic	-1258	NR_110339	ENSMUSG00000041359	Tcl1	T cell lymphoma breakpoint 1	cluster_2
Nsd1_12HA_ChIP_mESC_mm10_vs_input_default_peak_8347	chr13	44581245	44581759	+	311	Intergenic	B1_Mur2|SINE|Alu	141775	NR_045489	ENSMUSG00000098144	1700029N11Rik	RIKEN cDNA 1700029N11 gene	cluster_3
Nsd1_12HA_ChIP_mESC_mm10_vs_input_default_peak_8045	chr13	21172011	21173193	+	311	Intergenic	Intergenic	-7329	NM_009054	ENSMUSG00000021326	Trim27	tripartite motif-containing 27	cluster_2
Nsd1_12HA_ChIP_mESC_mm10_vs_input_default_peak_5694	chr11	99139772	99140202	+	311	Intergenic	Intergenic	15090	NM_001301713	ENSMUSG00000037944	Ccr7	chemokine (C-C motif) receptor 7	cluster_2
Nsd1_12HA_ChIP_mESC_mm10_vs_input_default_peak_22392	chr4	150267895	150268498	+	311	Intergenic	B1_Mus1|SINE|Alu	-13720	NM_001085492	ENSMUSG00000039852	Rere	arginine glutamic acid dipeptide (RE) repeats	cluster_2
Nsd1_12HA_ChIP_mESC_mm10_vs_input_default_peak_22115	chr4	142167152	142167599	+	311	intron (NM_144531, intron 1 of 13)	B4|SINE|B4	42833	NM_001109684	ENSMUSG00000040606	Kazn	kazrin, periplakin interacting protein	cluster_1
Nsd1_12HA_ChIP_mESC_mm10_vs_input_default_peak_11027	chr15	85904030	85904456	+	311	intron (NM_009886, intron 27 of 34)	B1_Mus1|SINE|Alu	24916	NM_028063	ENSMUSG00000022386	Trmu	tRNA 5-methylaminomethyl-2-thiouridylate methyltransferase	cluster_3
Nsd1_12HA_ChIP_mESC_mm10_vs_input_default_peak_30219	chr8	121581923	121582912	+	310	Intergenic	B1_Mus1|SINE|Alu	-3611	NM_133765	ENSMUSG00000052934	Fbxo31	F-box protein 31	cluster_2
Nsd1_12HA_ChIP_mESC_mm10_vs_input_default_peak_872	chr1	119298806	119299341	+	310	Intergenic	ID_B1|SINE|B4	123175	NM_008381	ENSMUSG00000037035	Inhbb	inhibin beta-B	cluster_1
Nsd1_12HA_ChIP_mESC_mm10_vs_input_default_peak_6421	chr11	116657388	116658539	+	310	intron (NM_001163318, intron 2 of 4)	intron (NM_001163318, intron 2 of 4)	855	NM_001163318	ENSMUSG00000075410	Prcd	photoreceptor disc component	cluster_2
Nsd1_12HA_ChIP_mESC_mm10_vs_input_default_peak_15383	chr19	6673022	6674066	+	310	Intergenic	RLTR1B|LTR|ERV1	-130474	NM_009203	ENSMUSG00000061742	Slc22a12	solute carrier family 22 (organic anion/cation transporter), member 12	cluster_2
Nsd1_12HA_ChIP_mESC_mm10_vs_input_default_peak_24400	chr5	135966915	135968033	+	309	intron (NM_001160366, intron 4 of 10)	intron (NM_001160366, intron 4 of 10)	7002	NM_001160366	ENSMUSG00000029699	Ssc4d	scavenger receptor cysteine rich family, 4 domains	cluster_2
Nsd1_12HA_ChIP_mESC_mm10_vs_input_default_peak_25158	chr6	38549474	38550563	+	309	Intergenic	B1_Mus2|SINE|Alu	-1316	NM_001170849	ENSMUSG00000029823	Luc7l2	LUC7-like 2 (S. cerevisiae)	cluster_1
Nsd1_12HA_ChIP_mESC_mm10_vs_input_default_peak_4377	chr11	59511907	59513245	+	309	Intergenic	RMER20C_Mm|LTR|ERVK	-5936	NM_172941	ENSMUSG00000020472	Zkscan17	zinc finger with KRAB and SCAN domains 17	cluster_2
Nsd1_12HA_ChIP_mESC_mm10_vs_input_default_peak_28802	chr8	26062679	26064645	+	309	intron (NM_207659, intron 13 of 21)	RLTR13D6|LTR|ERVK	-18947	NR_110583	ENSMUSG00000085437	1700047A11Rik	RIKEN cDNA 1700047A11 gene	cluster_2
Nsd1_12HA_ChIP_mESC_mm10_vs_input_default_peak_19574	chr3	96450277	96450926	+	309	intron (NM_001256180, intron 1 of 4)	U1|snRNA|snRNA	1705	NM_001256180	ENSMUSG00000046317	BC107364	cDNA sequence BC107364	cluster_2
Nsd1_12HA_ChIP_mESC_mm10_vs_input_default_peak_4780	chr11	74834734	74835758	+	309	intron (NM_010813, intron 1 of 5)	intron (NM_010813, intron 1 of 5)	4322	NM_010813	ENSMUSG00000000282	Mnt	max binding protein	cluster_2
Nsd1_12HA_ChIP_mESC_mm10_vs_input_default_peak_4477	chr11	62444853	62445818	+	309	intron (NM_177229, intron 1 of 8)	intron (NM_177229, intron 1 of 8)	-6820	NM_011308	ENSMUSG00000018501	Ncor1	nuclear receptor co-repressor 1	cluster_2
Nsd1_12HA_ChIP_mESC_mm10_vs_input_default_peak_24863	chr5	149165909	149166998	+	309	intron (NR_015478, intron 1 of 2)	B3A|SINE|B2	-10261	NR_028061		Gm8615	glucosamine-6-phosphate deaminase 1 pseudogene	cluster_3
Nsd1_12HA_ChIP_mESC_mm10_vs_input_default_peak_24749	chr5	144987881	144988481	+	309	intron (NM_001013774, intron 11 of 12)	ID_B1|SINE|B4	19870	NM_001347531	ENSMUSG00000038770	Kpna7	karyopherin alpha 7 (importin alpha 8)	cluster_3
Nsd1_12HA_ChIP_mESC_mm10_vs_input_default_peak_23915	chr5	122189629	122192608	+	309	Intergenic	Intergenic	-18611	NM_001042489	ENSMUSG00000064267	Hvcn1	hydrogen voltage-gated channel 1	cluster_2
Nsd1_12HA_ChIP_mESC_mm10_vs_input_default_peak_15186	chr19	3840632	3841577	+	309	Intergenic	Intergenic	9712	NR_162795		Mir12192	microRNA mir-12192	cluster_1
Nsd1_12HA_ChIP_mESC_mm10_vs_input_default_peak_19864	chr3	122629463	122630666	+	309	Intergenic	PB1D9|SINE|Alu	-10350	NM_153118	ENSMUSG00000039735	Fnbp1l	formin binding protein 1-like	cluster_3
Nsd1_12HA_ChIP_mESC_mm10_vs_input_default_peak_16760	chr2	32191726	32192754	+	309	intron (NM_001159634, intron 6 of 31)	B1_Mus1|SINE|Alu	41092	NM_001159634	ENSMUSG00000039262	Prrc2b	proline-rich coiled-coil 2B	cluster_3
Nsd1_12HA_ChIP_mESC_mm10_vs_input_default_peak_20415	chr4	44953337	44954439	+	309	Intergenic	ID4_|SINE|ID	-27506	NM_080289	ENSMUSG00000035637	Grhpr	glyoxylate reductase/hydroxypyruvate reductase	cluster_2
Nsd1_12HA_ChIP_mESC_mm10_vs_input_default_peak_1326	chr1	153489262	153491482	+	309	Intergenic	B1_Mus2|SINE|Alu	-2712	NM_007842	ENSMUSG00000042699	Dhx9	DEAH (Asp-Glu-Ala-His) box polypeptide 9	cluster_2
Nsd1_12HA_ChIP_mESC_mm10_vs_input_default_peak_6139	chr11	107405293	107406626	+	308	intron (NR_153311, intron 1 of 9)	(TG)n|Simple_repeat|Simple_repeat	64761	NM_001359616	ENSMUSG00000040430	Pitpnc1	phosphatidylinositol transfer protein, cytoplasmic 1	cluster_2
Nsd1_12HA_ChIP_mESC_mm10_vs_input_default_peak_27664	chr7	79204475	79205755	+	308	Intergenic	ID4_|SINE|ID	-56055	NM_001045489	ENSMUSG00000030605	Mfge8	milk fat globule-EGF factor 8 protein	cluster_3
Nsd1_12HA_ChIP_mESC_mm10_vs_input_default_peak_10834	chr15	80712707	80713434	+	308	intron (NM_144812, intron 1 of 24)	intron (NM_144812, intron 1 of 24)	1757	NM_144812	ENSMUSG00000047888	Tnrc6b	trinucleotide repeat containing 6b	cluster_2
Nsd1_12HA_ChIP_mESC_mm10_vs_input_default_peak_13294	chr17	33586276	33587234	+	308	intron (NM_053214, intron 14 of 27)	B1_Mus2|SINE|Alu	31048	NM_053214	ENSMUSG00000024300	Myo1f	myosin IF	cluster_3
Nsd1_12HA_ChIP_mESC_mm10_vs_input_default_peak_1373	chr1	156073779	156074346	+	308	Intergenic	Intergenic	33201	NM_022329	ENSMUSG00000050565	Tor1aip2	torsin A interacting protein 2	cluster_2
Nsd1_12HA_ChIP_mESC_mm10_vs_input_default_peak_12320	chr16	55951281	55951921	+	308	Intergenic	B1_Mus1|SINE|Alu	-14674	NM_024218	ENSMUSG00000098274	Rpl24	ribosomal protein L24	cluster_3
Nsd1_12HA_ChIP_mESC_mm10_vs_input_default_peak_8708	chr13	66426773	66427218	+	308	intron (NM_183119, intron 3 of 4)	B1_Mus1|SINE|Alu	14123	NM_183119	ENSMUSG00000074832	2410141K09Rik	RIKEN cDNA 2410141K09 gene	cluster_3
Nsd1_12HA_ChIP_mESC_mm10_vs_input_default_peak_21341	chr4	129825442	129826158	+	308	intron (NM_001164745, intron 1 of 5)	B1_Mus2|SINE|Alu	5092	NM_001164745	ENSMUSG00000028788	Ptp4a2	protein tyrosine phosphatase 4a2	cluster_2
Nsd1_12HA_ChIP_mESC_mm10_vs_input_default_peak_1731	chr1	185208558	185209521	+	308	intron (NM_001163754, intron 1 of 34)	intron (NM_001163754, intron 1 of 34)	4871	NM_001163754	ENSMUSG00000039318	Rab3gap2	RAB3 GTPase activating protein subunit 2	cluster_2
Nsd1_12HA_ChIP_mESC_mm10_vs_input_default_peak_3294	chr10	120162854	120163629	+	308	intron (NM_028679, intron 8 of 11)	B1_Mus2|SINE|Alu	38356	NR_152856	ENSMUSG00000020227	Irak3	interleukin-1 receptor-associated kinase 3	cluster_2
Nsd1_12HA_ChIP_mESC_mm10_vs_input_default_peak_31521	chr9	79455239	79455945	+	308	intron (NR_045336, intron 1 of 2)	RLTR9A2|LTR|ERVK	63710	NR_045336	ENSMUSG00000111765	Gm10635	predicted gene 10635	cluster_3
Nsd1_12HA_ChIP_mESC_mm10_vs_input_default_peak_32168	chr9	120731078	120731606	+	308	Intergenic	B1_Mm|SINE|Alu	154011	NR_073359	ENSMUSG00000052658	5830454E08Rik	RIKEN cDNA 5830454E08 gene	cluster_3
Nsd1_12HA_ChIP_mESC_mm10_vs_input_default_peak_9285	chr14	26222383	26222988	+	308	intron (NM_175342, intron 1 of 3)	B1_Mm|SINE|Alu	777	NM_175342	ENSMUSG00000095975	Cphx1	cytoplasmic polyadenylated homeobox 1	cluster_3
Nsd1_12HA_ChIP_mESC_mm10_vs_input_default_peak_4430	chr11	60893673	60894685	+	308	Intergenic	B1_Mur1|SINE|Alu	-15141	NM_001168507	ENSMUSG00000043284	Tmem11	transmembrane protein 11	cluster_3
Nsd1_12HA_ChIP_mESC_mm10_vs_input_default_peak_2086	chr10	33796148	33799002	+	308	Intergenic	MMERVK9E_I-int|LTR|ERVK	-15460	NM_001101452	ENSMUSG00000090298	Sult3a2	sulfotransferase family 3A, member 2	cluster_2
Nsd1_12HA_ChIP_mESC_mm10_vs_input_default_peak_4832	chr11	75791398	75792041	+	308	intron (NM_007873, intron 1 of 8)	intron (NM_007873, intron 1 of 8)	-4090	NR_136933		Gm12339	predicted gene 12339	cluster_3
Nsd1_12HA_ChIP_mESC_mm10_vs_input_default_peak_6791	chr12	11222472	11223227	+	308	Intergenic	PB1D10|SINE|Alu	-13901	NM_019544	ENSMUSG00000047002	Msgn1	mesogenin 1	cluster_3
Nsd1_12HA_ChIP_mESC_mm10_vs_input_default_peak_23191	chr5	77240280	77241270	+	308	Intergenic	B1_Mus2|SINE|Alu	-24719	NM_011263	ENSMUSG00000029249	Rest	RE1-silencing transcription factor	cluster_2
Nsd1_12HA_ChIP_mESC_mm10_vs_input_default_peak_9721	chr14	57885140	57885857	+	308	intron (NM_001360097, intron 1 of 13)	MTC|LTR|ERVL-MaLR	4838	NM_029492	ENSMUSG00000021969	Zdhhc20	zinc finger, DHHC domain containing 20	cluster_1
Nsd1_12HA_ChIP_mESC_mm10_vs_input_default_peak_25449	chr6	65048863	65050000	+	308	intron (NM_007958, intron 2 of 23)	B1_Mus2|SINE|Alu	6225	NM_001253392	ENSMUSG00000029920	Smarcad1	SWI/SNF-related, matrix-associated actin-dependent regulator of chromatin, subfamily a, containing DEAD/H box 1	cluster_2
Nsd1_12HA_ChIP_mESC_mm10_vs_input_default_peak_28475	chr7	137430041	137430761	+	308	Intergenic	Intergenic	-7172	NM_023140	ENSMUSG00000031068	Glrx3	glutaredoxin 3	cluster_2
Nsd1_12HA_ChIP_mESC_mm10_vs_input_default_peak_18586	chr2	170180389	170181531	+	308	Intergenic	Intergenic	13093	NR_157067	ENSMUSG00000097514	Gm17619	predicted gene, 17619	cluster_1
Nsd1_12HA_ChIP_mESC_mm10_vs_input_default_peak_16842	chr2	33464351	33465037	+	308	intron (NM_001355610, intron 2 of 3)	B3|SINE|B2	3838	NM_001025594	ENSMUSG00000026788	Zbtb43	zinc finger and BTB domain containing 43	cluster_1
Nsd1_12HA_ChIP_mESC_mm10_vs_input_default_peak_12822	chr17	25873280	25874443	+	307	Intergenic	Intergenic	-1639	NM_026686	ENSMUSG00000025731	Mettl26	methyltransferase like 26	cluster_2
Nsd1_12HA_ChIP_mESC_mm10_vs_input_default_peak_3027	chr10	91171782	91173472	+	307	Intergenic	Intergenic	-1008	NM_001080130	ENSMUSG00000019961	Tmpo	thymopoietin	cluster_2
Nsd1_12HA_ChIP_mESC_mm10_vs_input_default_peak_3410	chr10	128169760	128173034	+	307	intron (NM_001039080, intron 2 of 13)	B1_Mus2|SINE|Alu	5171	NM_019711	ENSMUSG00000040043	Rbms2	RNA binding motif, single stranded interacting protein 2	cluster_2
Nsd1_12HA_ChIP_mESC_mm10_vs_input_default_peak_15446	chr19	7404148	7404832	+	307	Intergenic	B1_Mus1|SINE|Alu	-13135	NM_175381	ENSMUSG00000053080	2700081O15Rik	RIKEN cDNA 2700081O15 gene	cluster_3
Nsd1_12HA_ChIP_mESC_mm10_vs_input_default_peak_1006	chr1	132935214	132935922	+	307	intron (NM_010732, intron 1 of 1)	intron (NM_010732, intron 1 of 1)	55213	NM_010732	ENSMUSG00000026443	Lrrn2	leucine rich repeat protein 2, neuronal	cluster_3
Nsd1_12HA_ChIP_mESC_mm10_vs_input_default_peak_31232	chr9	65599157	65599895	+	307	Intergenic	MYSERV6-int|LTR|ERVK	12352	NM_172453	ENSMUSG00000041064	Pif1	PIF1 5'-to-3' DNA helicase	cluster_2
Nsd1_12HA_ChIP_mESC_mm10_vs_input_default_peak_12887	chr17	27145405	27145897	+	307	intron (NM_173027, intron 5 of 5)	ID_B1|SINE|B4	-11760	NM_026063	ENSMUSG00000024208	Uqcc2	ubiquinol-cytochrome c reductase complex assembly factor 2	cluster_3
Nsd1_12HA_ChIP_mESC_mm10_vs_input_default_peak_30783	chr9	44113739	44114632	+	307	Intergenic	L3|LINE|CR1	-1134	NM_153762	ENSMUSG00000053128	Rnf26	ring finger protein 26	cluster_2
Nsd1_12HA_ChIP_mESC_mm10_vs_input_default_peak_26135	chr6	122673985	122674588	+	307	Intergenic	Intergenic	-33203	NM_001289831	ENSMUSG00000012396	Nanog	Nanog homeobox	cluster_3
Nsd1_12HA_ChIP_mESC_mm10_vs_input_default_peak_13175	chr17	29759877	29760631	+	307	Intergenic	Intergenic	-43237	NM_026782	ENSMUSG00000024018	Ccdc167	coiled-coil domain containing 167	cluster_3
Nsd1_12HA_ChIP_mESC_mm10_vs_input_default_peak_19736	chr3	104813023	104813972	+	307	intron (NM_001163440, intron 2 of 20)	B2_Mm2|SINE|B2	4808	NM_001163441	ENSMUSG00000002227	Mov10	Mov10 RISC complex RNA helicase	cluster_1
Nsd1_12HA_ChIP_mESC_mm10_vs_input_default_peak_19434	chr3	94793692	94794750	+	307	Intergenic	ERV3-16A3_I-int|LTR|ERVL	-7739	NM_001037711	ENSMUSG00000068876	Cgn	cingulin	cluster_3
Nsd1_12HA_ChIP_mESC_mm10_vs_input_default_peak_12776	chr17	24582449	24583806	+	306	intron (NM_013630, intron 26 of 45)	L1_Mus3|LINE|L1	33177	NM_013630	ENSMUSG00000032855	Pkd1	polycystin 1, transient receptor poteintial channel interacting	cluster_3
Nsd1_12HA_ChIP_mESC_mm10_vs_input_default_peak_31385	chr9	72809826	72810768	+	305	intron (NM_175485, intron 2 of 19)	intron (NM_175485, intron 2 of 19)	3023	NM_175485	ENSMUSG00000036030	Prtg	protogenin	cluster_2
[truncated: 27,278 more rows]

## Sheet: Table2_DEG_Nsd1KO_vs_WT_day0
Table 2: Differentially expressed genes in Nsd1-KO vs WT cells at day 0 of mouse ESC differentiation.
[truncated: 20,243 more rows]

[truncated: 4 more sheets: Table3_DEG_Nsd1KO_vs_WT_day2, Table4_DEG_Nsd1KO_vs_WT_day4, Table5_Fuzzy_c_gene_cluster, Table6_oligo sequences]
